# Supplementary material for: mer-Bis[3,5-difluoro-2-(2-pyrid­yl)phenyl-κ2 C 1,N]{5-(2-pyridyl-κN)-3-[3-(4-vinyl­benz­yloxy)phen­yl]-1,2,4-triazol-1-ido}iridium(III) methanol solvate
Source: Acta Crystallogr Sect E Struct Rep Online. 2009 Dec 16;66(Pt 1):m66–7. doi: 10.1107/S1600536809052726 (PMC2980050; doi:10.1107/S1600536809052726)
Supplement: Supplementary file 1 [file e-66-00m66-sup1.cif]

##############################################################################
###                                                                        ###
###        Electronic paper (Acta Crystallographica Section E)             ###
###                                                                        ###
##############################################################################
#                                                                            #
# This CIF contains the data in a paper accepted for publication in Acta     #
# Crystallographica Section E. It conforms to the requirements of Notes      #
# for Authors for Section E, and has been peer reviewed under the auspices   #
# of the IUCr Commission on Journals.                                        #
#                                                                            #
# Full details of the Crystallographic Information File format               #
# are given in the paper "The Crystallographic Information File (CIF):       #
# a New Standard Archive File for Crystallography" by S. R. Hall, F. H.      #
# Allen and I. D. Brown [Acta Cryst. (1991), A47, 655-685].                  #
#                                                                            #
# The current version of the core CIF dictionary is obtainable from          #
# ftp://ftp.iucr.org/pub/cif_core.dic. The current version number is 2.4.    #
#                                                                            #
# Software is freely available for graphical display of the structure(s) in  #
# this CIF.  For information consult the CIF home page http://www.iucr.org/  #
# cif/home.html                                                              #
#                                                                            #
# This file may be used for bona fide research purposes within the           #
# scientific community so long as proper attribution is given to the journal # 
# article from which it was obtained.                                        #
#                                                                            #
##############################################################################
                                             
data_I
_audit_creation_method     SHELXL-97
_chemical_name_systematic
;
<i>mer</i>-Bis[3,5-difluoro-2-(2-pyridyl)phenyl-\k^2^<i>C</i>^1^,<i>N</i>]{5-
(2-pyridyl-\k<i>N</i>)-3-[3-(4-vinylbenzyloxy)phenyl]-1,2,4-triazol-1-
ido}iridium(III) methanol solvate
;
_chemical_name_common     ?
_chemical_formula_moiety     'C44 H29 F4 Ir N6 O, C H4 O'
_chemical_formula_sum     'C45 H33 F4 Ir N6 O2'
_chemical_formula_iupac     '[Ir (C11 H6 F2 N)2 (C22 H17 N4 O)], C H4 O'
_chemical_formula_weight     957.97
_chemical_melting_point     560
_symmetry_cell_setting     triclinic
_symmetry_space_group_name_H-M     'P -1'
_symmetry_space_group_name_Hall     '-P 1'
loop_
    _symmetry_equiv_pos_as_xyz
    'x, y, z'
    '-x, -y, -z'
_cell_length_a     9.89340(10)
_cell_length_b     12.3039(2)
_cell_length_c     16.8933(3)
_cell_angle_alpha     81.7429(14)
_cell_angle_beta     83.2858(11)
_cell_angle_gamma     69.9647(14)
_cell_volume     1906.82(5)
_cell_formula_units_Z     2
_cell_measurement_reflns_used     25891
_cell_measurement_theta_min     2.0
_cell_measurement_theta_max     30.7
_cell_measurement_temperature     100(2)
_exptl_crystal_description     prism
_exptl_crystal_colour     yellow
_exptl_crystal_size_max     0.20
_exptl_crystal_size_mid     0.15
_exptl_crystal_size_min     0.10
_exptl_crystal_density_diffrn     1.668
_exptl_crystal_density_meas     ?
_exptl_crystal_density_method     'not measured'
_exptl_crystal_F_000     948
_exptl_absorpt_coefficient_mu     3.569
_exptl_absorpt_correction_type     multi-scan
_exptl_absorpt_process_details
;
(CrysAlis RED; Oxford Diffraction, 2008)
;
_exptl_absorpt_correction_T_min     0.848
_exptl_absorpt_correction_T_max     1.000
_exptl_special_details
;
;
_diffrn_ambient_temperature     100(2)
_diffrn_radiation_type     MoK\a
_diffrn_radiation_wavelength     0.71073
_diffrn_radiation_source     'Enhance (Mo) X-ray Source'
_diffrn_radiation_monochromator     graphite
_diffrn_measurement_device_type     'Oxford Diffraction Xcalibur E'
_diffrn_measurement_method     '\w scan'
_diffrn_detector_area_resol_mean     16.1419
_diffrn_reflns_number     53102
_diffrn_reflns_av_R_equivalents     0.034
_diffrn_reflns_av_sigmaI/netI     0.047
_diffrn_reflns_theta_min     2.0
_diffrn_reflns_theta_max     29.6
_diffrn_reflns_theta_full     29.6
_diffrn_measured_fraction_theta_max     0.978
_diffrn_measured_fraction_theta_full     0.978
_diffrn_reflns_limit_h_min     -13
_diffrn_reflns_limit_h_max     13
_diffrn_reflns_limit_k_min     -17
_diffrn_reflns_limit_k_max     17
_diffrn_reflns_limit_l_min     -23
_diffrn_reflns_limit_l_max     23
_diffrn_standards_number     ?
_diffrn_standards_interval_count     ?
_diffrn_standards_interval_time     ?
_diffrn_standards_decay_%     ?
_refine_special_details
;
Refinement of <i>F</i>^2^ against ALL reflections. The weighted <i>R</i>-factor
<i>wR</i> and goodness of fit <i>S</i> are based on <i>F</i>^2^, conventional
<i>R</i>-factors <i>R</i> are based on <i>F</i>, with <i>F</i> set to zero for
negative <i>F</i>^2^. The threshold expression of <i>F</i>^2^ >
\s(<i>F</i>^2^) is used only for calculating <i>R</i>-factors(gt) <i>etc</i>.
and is not relevant to the choice of reflections for refinement.
<i>R</i>-factors based on <i>F</i>^2^ are statistically about twice as large
as those based on <i>F</i>, and <i>R</i>- factors based on ALL data will be
even larger.
;
_reflns_number_total     10448
_reflns_number_gt     8442
_reflns_threshold_expression     I>2\s(I)
_refine_ls_structure_factor_coef     Fsqd
_refine_ls_matrix_type     full
_refine_ls_R_factor_all     0.040
_refine_ls_R_factor_gt     0.029
_refine_ls_wR_factor_gt     0.062
_refine_ls_wR_factor_ref     0.064
_refine_ls_goodness_of_fit_ref     0.93
_refine_ls_restrained_S_all     0.93
_refine_ls_number_reflns     10448
_refine_ls_number_parameters     538
_refine_ls_number_restraints     69
_refine_ls_hydrogen_treatment     constr
_refine_ls_weighting_scheme     calc
_refine_ls_weighting_details
                 'calc w=1/[\s^2^(Fo^2^)+(0.0374P)^2^] where P=(Fo^2^+2Fc^2^)/3'
_atom_sites_solution_hydrogens     geom
_atom_sites_solution_primary     direct
_atom_sites_solution_secondary     difmap
_refine_ls_shift/su_max     0.028
_refine_ls_shift/su_mean     0.002
_refine_diff_density_max     2.18
_refine_diff_density_min     -0.84
_refine_ls_extinction_method     none
_refine_ls_extinction_coef     ?
loop_
    _atom_type_symbol
    _atom_type_description
    _atom_type_scat_dispersion_real
    _atom_type_scat_dispersion_imag
    _atom_type_scat_source
    'C' 'C' 0.0033 0.0016
                         'International Tables Vol C Tables 4.2.6.8 and 6.1.1.4'
    'H' 'H' 0.0000 0.0000
                         'International Tables Vol C Tables 4.2.6.8 and 6.1.1.4'
    'N' 'N' 0.0061 0.0033
                         'International Tables Vol C Tables 4.2.6.8 and 6.1.1.4'
    'O' 'O' 0.0106 0.0060
                         'International Tables Vol C Tables 4.2.6.8 and 6.1.1.4'
    'F' 'F' 0.0171 0.0103
                         'International Tables Vol C Tables 4.2.6.8 and 6.1.1.4'
    'Ir' 'Ir' -1.4442 7.9887
                         'International Tables Vol C Tables 4.2.6.8 and 6.1.1.4'
_computing_data_collection
;
CrysAlis CCD (Oxford Diffraction, 2008)
;
_computing_cell_refinement
;
CrysAlis RED (Oxford Diffraction, 2008)
;
_computing_data_reduction
;
CrysAlis RED (Oxford Diffraction, 2008)
;
_computing_structure_solution     'SHELXS97 (Sheldrick, 2008)'
_computing_structure_refinement     'SHELXL97 (Sheldrick, 2008)'
_computing_molecular_graphics     'XP (Siemens, 1994)'
_computing_publication_material     'SHELXL97 (Sheldrick, 2008)'
loop_
    _atom_site_type_symbol
    _atom_site_label
    _atom_site_fract_x
    _atom_site_fract_y
    _atom_site_fract_z
    _atom_site_U_iso_or_equiv
    _atom_site_adp_type
    _atom_site_calc_flag
    _atom_site_refinement_flags
    _atom_site_occupancy
    _atom_site_disorder_assembly
    _atom_site_disorder_group
    Ir Ir 0.714159(11) 0.644989(9) 0.161874(7) 0.02659(4) Uani d . 1 . .
    N N1 0.7504(3) 0.7041(2) 0.26105(15) 0.0309(5) Uani d . 1 . .
    N N2 0.6692(2) 0.6055(2) 0.05631(14) 0.0297(5) Uani d . 1 . .
    N N3 0.8732(2) 0.4767(2) 0.19058(14) 0.0278(5) Uani d . 1 . .
    N N4 0.5913(2) 0.5443(2) 0.22449(14) 0.0290(5) Uani d . 1 . .
    N N5 0.4497(3) 0.5607(2) 0.24969(15) 0.0313(5) Uani d . 1 . .
    N N6 0.5827(3) 0.3722(2) 0.28304(14) 0.0305(5) Uani d . 1 . .
    F F1 1.0571(2) 0.8804(2) 0.19271(14) 0.0637(6) Uani d . 1 . .
    F F2 1.0605(2) 0.7954(2) -0.06767(12) 0.0556(5) Uani d . 1 . .
    F F3 0.3418(2) 0.9040(2) -0.04453(13) 0.0608(6) Uani d . 1 . .
    F F4 0.3587(2) 1.08740(17) 0.17490(17) 0.0701(7) Uani d . 1 . .
    O O 0.2211(3) 0.1772(2) 0.41368(14) 0.0503(6) Uani d . 1 . .
    C C1 0.8454(3) 0.7639(3) 0.25172(19) 0.0363(7) Uani d . 1 . .
    C C2 0.8715(4) 0.8095(3) 0.3164(2) 0.0513(9) Uani d . 1 . .
    H H2 0.9397 0.8494 0.3101 0.062 Uiso calc R 1 . .
    C C3 0.7979(5) 0.7970(4) 0.3901(2) 0.0625(11) Uani d . 1 . .
    H H3 0.8147 0.8290 0.4344 0.075 Uiso calc R 1 . .
    C C4 0.7006(4) 0.7383(3) 0.3989(2) 0.0521(10) Uani d . 1 . .
    H H4 0.6489 0.7296 0.4491 0.063 Uiso calc R 1 . .
    C C5 0.6797(3) 0.6927(3) 0.33407(19) 0.0386(7) Uani d . 1 . .
    H H5 0.6130 0.6514 0.3403 0.046 Uiso calc R 1 . .
    C C6 0.9075(3) 0.7745(2) 0.16876(18) 0.0319(6) Uani d . 1 . .
    C C7 1.0059(4) 0.8317(3) 0.1408(2) 0.0425(8) Uani d . 1 . .
    C C8 1.0578(4) 0.8414(3) 0.0622(2) 0.0434(8) Uani d . 1 . .
    H H8 1.1240 0.8819 0.0445 0.052 Uiso calc R 1 . .
    C C9 1.0087(3) 0.7895(3) 0.0103(2) 0.0400(8) Uani d . 1 . .
    C C10 0.9111(3) 0.7311(3) 0.03312(18) 0.0323(7) Uani d . 1 . .
    H H10 0.8807 0.6967 -0.0052 0.039 Uiso calc R 1 . .
    C C11 0.8574(3) 0.7232(2) 0.11339(18) 0.0280(6) Uani d . 1 . .
    C C12 0.5624(3) 0.6896(3) 0.01559(19) 0.0351(7) Uani d . 1 . .
    C C13 0.5223(4) 0.6677(3) -0.0547(2) 0.0455(9) Uani d . 1 . .
    H H13 0.4475 0.7260 -0.0825 0.055 Uiso calc R 1 . .
    C C14 0.5895(4) 0.5627(4) -0.0848(2) 0.0479(9) Uani d . 1 . .
    H H14 0.5614 0.5480 -0.1330 0.058 Uiso calc R 1 . .
    C C15 0.6979(4) 0.4792(3) -0.04409(19) 0.0416(8) Uani d . 1 . .
    H H15 0.7464 0.4062 -0.0639 0.050 Uiso calc R 1 . .
    C C16 0.7347(3) 0.5033(3) 0.02574(18) 0.0347(7) Uani d . 1 . .
    H H16 0.8096 0.4455 0.0537 0.042 Uiso calc R 1 . .
    C C17 0.5012(3) 0.7966(3) 0.05579(19) 0.0356(7) Uani d . 1 . .
    C C18 0.3976(3) 0.8979(3) 0.0267(2) 0.0442(9) Uani d . 1 . .
    C C19 0.3463(3) 0.9952(3) 0.0644(3) 0.0518(10) Uani d . 1 . .
    H H19 0.2743 1.0633 0.0431 0.062 Uiso calc R 1 . .
    C C20 0.4042(4) 0.9899(3) 0.1353(3) 0.0510(10) Uani d . 1 . .
    C C21 0.5066(3) 0.8936(3) 0.1702(2) 0.0406(8) Uani d . 1 . .
    H H21 0.5415 0.8944 0.2201 0.049 Uiso calc R 1 . .
    C C22 0.5573(3) 0.7946(2) 0.12954(19) 0.0329(7) Uani d . 1 . .
    C C23 0.8215(3) 0.3924(2) 0.22827(16) 0.0276(6) Uani d . 1 . .
    C C24 0.9108(3) 0.2797(3) 0.24803(19) 0.0346(7) Uani d . 1 . .
    H H24 0.8722 0.2226 0.2753 0.042 Uiso calc R 1 . .
    C C25 1.0571(3) 0.2515(3) 0.2275(2) 0.0390(8) Uani d . 1 . .
    H H25 1.1201 0.1742 0.2397 0.047 Uiso calc R 1 . .
    C C26 1.1106(3) 0.3365(3) 0.18928(19) 0.0354(7) Uani d . 1 . .
    H H26 1.2109 0.3185 0.1748 0.042 Uiso calc R 1 . .
    C C27 1.0169(3) 0.4480(3) 0.17215(17) 0.0314(6) Uani d . 1 . .
    H H27 1.0547 0.5065 0.1465 0.038 Uiso calc R 1 . .
    C C28 0.6655(3) 0.4329(2) 0.24554(16) 0.0273(6) Uani d . 1 . .
    C C29 0.4508(3) 0.4553(3) 0.28467(17) 0.0308(6) Uani d . 1 . .
    C C30 0.3195(3) 0.4309(3) 0.32093(18) 0.0336(7) Uani d . 1 A .
    C C31 0.3315(4) 0.3168(3) 0.35168(18) 0.0379(7) Uani d . 1 . .
    H H31 0.4226 0.2569 0.3486 0.045 Uiso calc R 1 A .
    C C32 0.2111(4) 0.2905(3) 0.38664(19) 0.0432(8) Uani d . 1 A .
    C C33 0.0807(4) 0.3776(3) 0.3946(2) 0.0469(9) Uani d . 1 . .
    H H33 -0.0007 0.3605 0.4215 0.056 Uiso calc R 1 A .
    C C34 0.0688(4) 0.4897(3) 0.3636(2) 0.0487(9) Uani d . 1 A .
    H H34 -0.0219 0.5496 0.3684 0.058 Uiso calc R 1 . .
    C C35 0.1860(3) 0.5171(3) 0.3254(2) 0.0429(8) Uani d . 1 . .
    H H35 0.1751 0.5945 0.3023 0.052 Uiso calc R 1 A .
    C C36 0.3592(7) 0.0866(5) 0.4007(4) 0.071(2) Uani d PDU 0.653(4) A 1
    H H36A 0.4299 0.0918 0.4357 0.085 Uiso calc PR 0.653(4) A 1
    H H36B 0.3973 0.0954 0.3442 0.085 Uiso calc PR 0.653(4) A 1
    C C37 0.3348(5) -0.0286(3) 0.4204(2) 0.0622(19) Uani d PGDU 0.653(4) A 1
    C C38 0.3438(5) -0.0840(3) 0.49835(19) 0.072(2) Uani d PGDU 0.653(4) A 1
    H H38 0.3633 -0.0482 0.5399 0.086 Uiso calc PR 0.653(4) A 1
    C C39 0.3242(6) -0.1918(3) 0.51547(16) 0.0604(19) Uani d PGDU 0.653(4) A 1
    H H39 0.3303 -0.2296 0.5687 0.072 Uiso calc PR 0.653(4) A 1
    C C40 0.2956(6) -0.2442(3) 0.4547(2) 0.0362(13) Uani d PGDU 0.653(4) A 1
    C C41 0.2867(6) -0.1888(3) 0.37680(19) 0.0527(18) Uani d PGDU 0.653(4) A 1
    H H41 0.2672 -0.2246 0.3353 0.063 Uiso calc PR 0.653(4) A 1
    C C42 0.3063(5) -0.0810(3) 0.35967(17) 0.0585(16) Uani d PGDU 0.653(4) A 1
    H H42 0.3002 -0.0432 0.3064 0.070 Uiso calc PR 0.653(4) A 1
    C C43 0.2863(11) -0.3593(5) 0.4678(4) 0.0501(18) Uani d PDU 0.653(4) A 1
    H H43 0.2594 -0.3860 0.4240 0.060 Uiso calc PR 0.653(4) A 1
    C C44 0.311(2) -0.4304(10) 0.5326(6) 0.080(4) Uani d PDU 0.653(4) A 1
    H H44A 0.3378 -0.4082 0.5782 0.096 Uiso calc PR 0.653(4) A 1
    H H44B 0.3011 -0.5051 0.5346 0.096 Uiso calc PR 0.653(4) A 1
    C C36' 0.0909(11) 0.1407(8) 0.4352(7) 0.049(3) Uiso d PD 0.347(4) A 2
    H H36C 0.0432 0.1676 0.4871 0.059 Uiso calc PR 0.347(4) A 2
    H H36D 0.0210 0.1747 0.3936 0.059 Uiso calc PR 0.347(4) A 2
    C C37' 0.1405(9) 0.0112(6) 0.4411(5) 0.049(3) Uiso d PGD 0.347(4) A 2
    C C38' 0.1309(12) -0.0504(9) 0.5161(5) 0.143(8) Uiso d PGD 0.347(4) A 2
    H H38' 0.0859 -0.0099 0.5611 0.172 Uiso calc PR 0.347(4) A 2
    C C39' 0.1870(14) -0.1713(9) 0.5251(6) 0.103(6) Uiso d PGD 0.347(4) A 2
    H H39' 0.1804 -0.2134 0.5763 0.124 Uiso calc PR 0.347(4) A 2
    C C40' 0.2528(13) -0.2305(6) 0.4592(8) 0.073(5) Uiso d PGDU 0.347(4) A 2
    C C41' 0.2625(12) -0.1689(8) 0.3843(6) 0.076(5) Uiso d PGDU 0.347(4) A 2
    H H41' 0.3074 -0.2094 0.3393 0.091 Uiso calc PR 0.347(4) A 2
    C C42' 0.2063(10) -0.0480(8) 0.3753(4) 0.078(4) Uiso d PGD 0.347(4) A 2
    H H42' 0.2129 -0.0059 0.3240 0.093 Uiso calc PR 0.347(4) A 2
    C C43' 0.325(3) -0.3545(13) 0.4677(15) 0.087(7) Uiso d PDU 0.347(4) A 2
    H H43' 0.3818 -0.3868 0.4220 0.105 Uiso calc PR 0.347(4) A 2
    C C44' 0.321(5) -0.427(3) 0.5311(19) 0.115(11) Uiso d PDU 0.347(4) A 2
    H H44C 0.2657 -0.3991 0.5785 0.137 Uiso calc PR 0.347(4) A 2
    H H44D 0.3729 -0.5074 0.5302 0.137 Uiso calc PR 0.347(4) A 2
    O O99 0.6874(3) 0.1238(2) 0.30300(14) 0.0464(6) Uani d . 1 . .
    H H99 0.6500 0.1956 0.3065 0.070 Uiso calc R 1 . .
    C C99 0.6872(4) 0.1023(3) 0.2235(2) 0.0543(10) Uani d . 1 . .
    H H99A 0.5892 0.1373 0.2057 0.081 Uiso calc R 1 . .
    H H99B 0.7200 0.0181 0.2207 0.081 Uiso calc R 1 . .
    H H99C 0.7521 0.1363 0.1887 0.081 Uiso calc R 1 . .
loop_
    _atom_site_aniso_label
    _atom_site_aniso_U_11
    _atom_site_aniso_U_22
    _atom_site_aniso_U_33
    _atom_site_aniso_U_12
    _atom_site_aniso_U_13
    _atom_site_aniso_U_23
    Ir 0.02141(6) 0.02302(6) 0.02931(6) -0.00108(4) 0.00057(4) -0.00128(4)
    N1 0.0286(13) 0.0270(12) 0.0314(13) -0.0031(10) 0.0062(10) -0.0068(10)
    N2 0.0231(12) 0.0330(13) 0.0301(13) -0.0088(10) -0.0002(10) 0.0029(10)
    N3 0.0265(12) 0.0274(12) 0.0243(12) -0.0014(10) -0.0016(10) -0.0058(10)
    N4 0.0239(12) 0.0281(12) 0.0303(13) -0.0033(10) 0.0020(10) -0.0047(10)
    N5 0.0249(12) 0.0309(13) 0.0327(13) -0.0040(10) 0.0049(10) -0.0045(11)
    N6 0.0328(13) 0.0285(13) 0.0276(13) -0.0063(11) 0.0008(10) -0.0063(10)
    F1 0.0689(15) 0.0842(17) 0.0595(14) -0.0496(13) 0.0101(11) -0.0284(12)
    F2 0.0598(13) 0.0782(15) 0.0380(11) -0.0407(12) 0.0111(9) -0.0034(10)
    F3 0.0347(11) 0.0685(15) 0.0649(14) -0.0097(10) -0.0156(10) 0.0293(12)
    F4 0.0377(12) 0.0281(10) 0.130(2) 0.0050(9) 0.0069(12) -0.0134(12)
    O 0.0573(16) 0.0502(15) 0.0440(14) -0.0271(13) 0.0128(12) 0.0028(12)
    C1 0.0388(17) 0.0300(16) 0.0372(17) -0.0073(14) 0.0014(14) -0.0077(13)
    C2 0.069(3) 0.048(2) 0.044(2) -0.0274(19) 0.0065(18) -0.0164(17)
    C3 0.096(3) 0.057(2) 0.043(2) -0.033(2) 0.010(2) -0.0255(19)
    C4 0.071(3) 0.042(2) 0.0359(19) -0.0122(19) 0.0165(18) -0.0122(16)
    C5 0.0410(18) 0.0311(16) 0.0369(18) -0.0055(14) 0.0063(14) -0.0054(14)
    C6 0.0295(15) 0.0282(15) 0.0336(16) -0.0035(12) -0.0008(12) -0.0059(12)
    C7 0.0404(18) 0.0448(19) 0.047(2) -0.0172(15) 0.0001(15) -0.0161(16)
    C8 0.0368(18) 0.048(2) 0.050(2) -0.0239(16) 0.0080(15) -0.0068(16)
    C9 0.0335(17) 0.0463(19) 0.0365(18) -0.0123(15) 0.0043(14) -0.0009(15)
    C10 0.0277(15) 0.0326(16) 0.0318(16) -0.0048(13) -0.0027(12) -0.0010(13)
    C11 0.0180(13) 0.0250(14) 0.0345(16) 0.0005(11) -0.0019(11) -0.0009(12)
    C12 0.0235(14) 0.0431(18) 0.0361(17) -0.0141(13) 0.0002(12) 0.0097(14)
    C13 0.0363(18) 0.066(2) 0.0328(18) -0.0220(17) -0.0084(14) 0.0149(17)
    C14 0.046(2) 0.078(3) 0.0270(17) -0.032(2) 0.0020(15) -0.0029(17)
    C15 0.0393(18) 0.057(2) 0.0326(17) -0.0235(17) 0.0059(14) -0.0073(15)
    C16 0.0341(16) 0.0377(17) 0.0314(16) -0.0122(14) 0.0007(13) -0.0031(13)
    C17 0.0204(14) 0.0355(16) 0.0441(18) -0.0086(12) -0.0003(13) 0.0146(14)
    C18 0.0219(15) 0.046(2) 0.056(2) -0.0112(14) -0.0027(14) 0.0210(17)
    C19 0.0171(15) 0.0383(19) 0.085(3) -0.0022(14) -0.0017(17) 0.0209(19)
    C20 0.0277(17) 0.0284(17) 0.088(3) -0.0052(14) 0.0141(18) -0.0027(18)
    C21 0.0200(14) 0.0293(16) 0.065(2) -0.0011(12) 0.0024(14) -0.0042(15)
    C22 0.0217(14) 0.0242(14) 0.0462(18) -0.0054(12) 0.0058(13) 0.0048(13)
    C23 0.0273(14) 0.0277(14) 0.0245(14) -0.0049(12) 0.0012(11) -0.0055(11)
    C24 0.0350(17) 0.0254(15) 0.0373(17) -0.0033(13) 0.0004(13) -0.0032(13)
    C25 0.0361(17) 0.0276(15) 0.0423(19) 0.0033(13) -0.0005(14) -0.0056(14)
    C26 0.0261(15) 0.0337(16) 0.0366(17) 0.0019(13) 0.0016(13) -0.0057(13)
    C27 0.0278(15) 0.0331(16) 0.0302(16) -0.0060(13) 0.0006(12) -0.0056(12)
    C28 0.0309(15) 0.0255(14) 0.0230(14) -0.0057(12) 0.0013(11) -0.0063(11)
    C29 0.0295(15) 0.0316(15) 0.0279(15) -0.0062(13) 0.0018(12) -0.0056(12)
    C30 0.0331(16) 0.0379(17) 0.0293(16) -0.0115(14) 0.0016(13) -0.0059(13)
    C31 0.0436(18) 0.0378(17) 0.0288(16) -0.0116(14) 0.0020(13) -0.0011(13)
    C32 0.056(2) 0.046(2) 0.0288(17) -0.0224(18) 0.0034(15) -0.0023(15)
    C33 0.050(2) 0.058(2) 0.0375(19) -0.0283(19) 0.0085(16) -0.0067(17)
    C34 0.0362(19) 0.049(2) 0.056(2) -0.0108(16) 0.0059(16) -0.0080(18)
    C35 0.0360(18) 0.0375(18) 0.052(2) -0.0119(15) 0.0064(15) -0.0042(16)
    C36 0.102(5) 0.037(3) 0.062(4) -0.024(3) 0.041(4) -0.008(3)
    C37 0.099(5) 0.034(3) 0.046(3) -0.021(3) 0.027(3) -0.008(2)
    C38 0.141(7) 0.052(4) 0.034(3) -0.052(4) 0.011(4) -0.011(3)
    C39 0.122(6) 0.042(3) 0.022(3) -0.035(3) -0.007(3) 0.002(2)
    C40 0.053(4) 0.033(3) 0.025(3) -0.017(2) 0.000(2) -0.0018(18)
    C41 0.072(4) 0.045(3) 0.029(3) -0.005(3) 0.000(3) -0.004(2)
    C42 0.070(4) 0.040(3) 0.046(3) 0.003(3) 0.005(3) -0.001(2)
    C43 0.077(6) 0.050(3) 0.035(3) -0.031(3) -0.011(3) -0.009(2)
    C44 0.170(11) 0.059(5) 0.039(4) -0.079(6) -0.002(4) 0.002(3)
    O99 0.0594(16) 0.0366(13) 0.0406(13) -0.0142(12) -0.0046(11) 0.0005(10)
    C99 0.073(3) 0.044(2) 0.050(2) -0.0206(19) -0.0161(19) -0.0038(17)
_geom_special_details
;
All e.s.d.'s (except the e.s.d. in the dihedral angle between two l.s. planes)
are estimated using the full covariance matrix. The cell e.s.d.'s are taken
into account individually in the estimation of e.s.d.'s in distances, angles
and torsion angles; correlations between e.s.d.'s in cell parameters are only
used when they are defined by crystal symmetry. An approximate (isotropic)
treatment of cell e.s.d.'s is used for estimating e.s.d.'s involving l.s.
planes.
Least-squares planes (<i>x</i>,<i>y</i>,<i>z</i> in crystal coordinates) and
deviations from them (* indicates atom used to define plane)
3.2255 (0.0106) <i>x</i> + 5.5173 (0.0081) <i>y</i> + 15.8973 (0.0047) <i>z</i>
= 8.4546 (0.0089)
* -0.0191 (0.0010) Ir * 0.0215 (0.0015) N3 * 0.0244 (0.0015) N4 * -0.0109
(0.0018) C23 * -0.0159 (0.0018) C28
Rms deviation of fitted atoms = 0.0190
- 5.0032 (0.0075) <i>x</i> + 7.5842 (0.0079) <i>y</i> - 2.6742 (0.0193)
<i>z</i> = 0.8875 (0.0113)
Angle to previous plane (with approximate e.s.d.) = 88.07 (0.08)
* -0.0017 (0.0011) Ir * -0.0003 (0.0016) N1 * 0.0030 (0.0019) C1 * -0.0050
(0.0018) C6 * 0.0041 (0.0015) C11
Rms deviation of fitted atoms = 0.0033
8.0059 (0.0047) <i>x</i> + 7.0413 (0.0123) <i>y</i> - 6.0961 (0.0152) <i>z</i>
= 9.2723 (0.0097)
Angle to previous plane (with approximate e.s.d.) = 87.21 (0.07)
* -0.0001 (0.0011) Ir * 0.0052 (0.0015) N2 * -0.0092 (0.0018) C12 * 0.0091
(0.0019) C17 * -0.0051 (0.0016) C22
Rms deviation of fitted atoms = 0.0066
- 4.9239 (0.0124) <i>x</i> + 7.5102 (0.0143) <i>y</i> - 3.5667 (0.0238)
<i>z</i> = 0.6667 (0.0227)
Angle to previous plane (with approximate e.s.d.) = 88.93 (0.09)
* -0.0051 (0.0020) N1 * 0.0097 (0.0022) C1 * -0.0065 (0.0026) C2 * -0.0011
(0.0029) C3 * 0.0057 (0.0026) C4 * -0.0027 (0.0022) C5
Rms deviation of fitted atoms = 0.0058
- 5.0855 (0.0105) <i>x</i> + 7.5155 (0.0121) <i>y</i> - 2.5377 (0.0215)
<i>z</i> = 0.7805 (0.0195)
Angle to previous plane (with approximate e.s.d.) = 3.74 (0.23)
* -0.0030 (0.0020) C6 * -0.0032 (0.0024) C7 * 0.0061 (0.0024) C8 * -0.0028
(0.0023) C9 * -0.0034 (0.0021) C10 * 0.0063 (0.0019) C11
Rms deviation of fitted atoms = 0.0044
7.8608 (0.0075) <i>x</i> + 6.9324 (0.0128) <i>y</i> - 6.5592 (0.0188) <i>z</i>
= 9.0941 (0.0078)
Angle to previous plane (with approximate e.s.d.) = 87.00 (0.09)
* -0.0057 (0.0019) N2 * 0.0051 (0.0020) C12 * -0.0006 (0.0023) C13 * -0.0035
(0.0023) C14 * 0.0030 (0.0022) C15 * 0.0016 (0.0021) C16
Rms deviation of fitted atoms = 0.0037
8.1881 (0.0069) <i>x</i> + 6.6251 (0.0132) <i>y</i> - 6.0523 (0.0203) <i>z</i>
= 9.0428 (0.0130)
Angle to previous plane (with approximate e.s.d.) = 3.41 (0.18)
* 0.0009 (0.0020) C17 * 0.0004 (0.0022) C18 * -0.0039 (0.0023) C19 * 0.0060
(0.0024) C20 * -0.0045 (0.0022) C21 * 0.0010 (0.0021) C22
Rms deviation of fitted atoms = 0.0035
3.1752 (0.0118) <i>x</i> + 5.2258 (0.0137) <i>y</i> + 16.0284 (0.0067) <i>z</i>
= 8.3218 (0.0125)
Angle to previous plane (with approximate e.s.d.) = 85.49 (0.09)
* -0.0036 (0.0019) N3 * -0.0039 (0.0020) C23 * 0.0076 (0.0022) C24 * -0.0040
(0.0023) C25 * -0.0033 (0.0022) C26 * 0.0073 (0.0020) C27
Rms deviation of fitted atoms = 0.0053
3.4499 (0.0143) <i>x</i> + 5.2695 (0.0146) <i>y</i> + 15.9354 (0.0080) <i>z</i>
= 8.4866 (0.0099)
Angle to previous plane (with approximate e.s.d.) = 1.70 (0.14)
* -0.0012 (0.0016) N4 * -0.0019 (0.0016) N5 * -0.0046 (0.0016) N6 * 0.0036
(0.0016) C28 * 0.0040 (0.0017) C29
Rms deviation of fitted atoms = 0.0033
;
loop_
    _geom_bond_atom_site_label_1
    _geom_bond_atom_site_label_2
    _geom_bond_site_symmetry_2
    _geom_bond_distance
    _geom_bond_publ_flag
    Ir C11 . 2.010(3) y
    Ir C22 . 2.012(3) y
    Ir N1 . 2.033(2) y
    Ir N2 . 2.049(2) y
    Ir N4 . 2.118(2) y
    Ir N3 . 2.158(2) y
    N1 C5 . 1.359(4) ?
    N1 C1 . 1.361(4) ?
    N2 C16 . 1.348(4) ?
    N2 C12 . 1.370(4) ?
    N3 C27 . 1.352(4) ?
    N3 C23 . 1.356(4) ?
    N4 C28 . 1.332(3) ?
    N4 N5 . 1.370(3) ?
    N5 C29 . 1.342(4) ?
    N6 C28 . 1.339(4) ?
    N6 C29 . 1.355(4) ?
    F1 C7 . 1.359(4) ?
    F2 C9 . 1.357(4) ?
    F3 C18 . 1.363(4) ?
    F4 C20 . 1.371(4) ?
    O C32 . 1.375(4) ?
    O C36 . 1.454(6) ?
    O C36' . 1.495(11) ?
    C1 C2 . 1.385(5) ?
    C1 C6 . 1.469(4) ?
    C2 C3 . 1.383(5) ?
    C2 H2 . 0.9500 ?
    C3 C4 . 1.372(6) ?
    C3 H3 . 0.9500 ?
    C4 C5 . 1.367(5) ?
    C4 H4 . 0.9500 ?
    C5 H5 . 0.9500 ?
    C6 C7 . 1.390(4) ?
    C6 C11 . 1.418(4) ?
    C7 C8 . 1.371(5) ?
    C8 C9 . 1.373(5) ?
    C8 H8 . 0.9500 ?
    C9 C10 . 1.381(4) ?
    C10 C11 . 1.400(4) ?
    C10 H10 . 0.9500 ?
    C12 C13 . 1.383(5) ?
    C12 C17 . 1.475(5) ?
    C13 C14 . 1.376(5) ?
    C13 H13 . 0.9500 ?
    C14 C15 . 1.376(5) ?
    C14 H14 . 0.9500 ?
    C15 C16 . 1.374(4) ?
    C15 H15 . 0.9500 ?
    C16 H16 . 0.9500 ?
    C17 C18 . 1.382(4) ?
    C17 C22 . 1.416(5) ?
    C18 C19 . 1.351(5) ?
    C19 C20 . 1.370(6) ?
    C19 H19 . 0.9500 ?
    C20 C21 . 1.377(5) ?
    C21 C22 . 1.395(4) ?
    C21 H21 . 0.9500 ?
    C23 C24 . 1.382(4) ?
    C23 C28 . 1.457(4) ?
    C24 C25 . 1.381(4) ?
    C24 H24 . 0.9500 ?
    C25 C26 . 1.377(5) ?
    C25 H25 . 0.9500 ?
    C26 C27 . 1.379(4) ?
    C26 H26 . 0.9500 ?
    C27 H27 . 0.9500 ?
    C29 C30 . 1.476(4) ?
    C30 C35 . 1.384(4) ?
    C30 C31 . 1.395(4) ?
    C31 C32 . 1.385(5) ?
    C31 H31 . 0.9500 ?
    C32 C33 . 1.373(5) ?
    C33 C34 . 1.373(5) ?
    C33 H33 . 0.9500 ?
    C34 C35 . 1.380(5) ?
    C34 H34 . 0.9500 ?
    C35 H35 . 0.9500 ?
    C36 C37 . 1.503(6) ?
    C36 H36A . 0.9900 ?
    C36 H36B . 0.9900 ?
    C37 C38 . 1.3900 ?
    C37 C42 . 1.3900 ?
    C38 C39 . 1.3900 ?
    C38 H38 . 0.9500 ?
    C39 C40 . 1.3900 ?
    C39 H39 . 0.9500 ?
    C40 C41 . 1.3900 ?
    C40 C43 . 1.435(6) ?
    C41 C42 . 1.3900 ?
    C41 H41 . 0.9500 ?
    C42 H42 . 0.9500 ?
    C43 C44 . 1.290(9) ?
    C43 H43 . 0.9500 ?
    C44 H44A . 0.9500 ?
    C44 H44B . 0.9500 ?
    C36' C37' . 1.490(10) ?
    C36' H36C . 0.9900 ?
    C36' H36D . 0.9900 ?
    C37' C38' . 1.3900 ?
    C37' C42' . 1.3900 ?
    C38' C39' . 1.3900 ?
    C38' H38' . 0.9500 ?
    C39' C40' . 1.3900 ?
    C39' H39' . 0.9500 ?
    C40' C41' . 1.3900 ?
    C40' C43' . 1.439(14) ?
    C41' C42' . 1.3900 ?
    C41' H41' . 0.9500 ?
    C42' H42' . 0.9500 ?
    C43' C44' . 1.296(16) ?
    C43' H43' . 0.9500 ?
    C44' H44C . 0.9500 ?
    C44' H44D . 0.9500 ?
    O99 C99 . 1.406(4) ?
    O99 H99 . 0.8400 ?
    C99 H99A . 0.9800 ?
    C99 H99B . 0.9800 ?
    C99 H99C . 0.9800 ?
loop_
    _geom_angle_atom_site_label_1
    _geom_angle_atom_site_label_2
    _geom_angle_atom_site_label_3
    _geom_angle_site_symmetry_1
    _geom_angle_site_symmetry_3
    _geom_angle
    _geom_angle_publ_flag
    C11 Ir C22 . . 87.62(11) ?
    C11 Ir N1 . . 80.20(11) ?
    C22 Ir N1 . . 93.29(12) ?
    C11 Ir N2 . . 96.44(11) ?
    C22 Ir N2 . . 80.71(12) ?
    N1 Ir N2 . . 173.28(9) ?
    C11 Ir N4 . . 170.49(10) ?
    C22 Ir N4 . . 101.08(10) ?
    N1 Ir N4 . . 95.35(10) ?
    N2 Ir N4 . . 88.81(9) ?
    C11 Ir N3 . . 95.37(10) ?
    C22 Ir N3 . . 174.78(11) ?
    N1 Ir N3 . . 91.44(9) ?
    N2 Ir N3 . . 94.68(9) ?
    N4 Ir N3 . . 76.25(9) ?
    C5 N1 C1 . . 118.9(3) ?
    C5 N1 Ir . . 123.7(2) ?
    C1 N1 Ir . . 117.3(2) ?
    C16 N2 C12 . . 118.7(3) ?
    C16 N2 Ir . . 124.8(2) ?
    C12 N2 Ir . . 116.5(2) ?
    C27 N3 C23 . . 118.1(2) ?
    C27 N3 Ir . . 125.9(2) ?
    C23 N3 Ir . . 115.98(18) ?
    C28 N4 N5 . . 107.2(2) ?
    C28 N4 Ir . . 115.38(18) ?
    N5 N4 Ir . . 137.37(18) ?
    C29 N5 N4 . . 103.8(2) ?
    C28 N6 C29 . . 101.5(2) ?
    C32 O C36 . . 118.1(3) ?
    C32 O C36' . . 122.2(4) ?
    C36 O C36' . . 117.7(5) ?
    N1 C1 C2 . . 120.2(3) ?
    N1 C1 C6 . . 112.8(3) ?
    C2 C1 C6 . . 127.0(3) ?
    C3 C2 C1 . . 119.8(4) ?
    C3 C2 H2 . . 120.1 ?
    C1 C2 H2 . . 120.1 ?
    C4 C3 C2 . . 119.8(4) ?
    C4 C3 H3 . . 120.1 ?
    C2 C3 H3 . . 120.1 ?
    C5 C4 C3 . . 118.6(3) ?
    C5 C4 H4 . . 120.7 ?
    C3 C4 H4 . . 120.7 ?
    N1 C5 C4 . . 122.6(3) ?
    N1 C5 H5 . . 118.7 ?
    C4 C5 H5 . . 118.7 ?
    C7 C6 C11 . . 118.7(3) ?
    C7 C6 C1 . . 126.0(3) ?
    C11 C6 C1 . . 115.4(3) ?
    F1 C7 C8 . . 116.5(3) ?
    F1 C7 C6 . . 120.0(3) ?
    C8 C7 C6 . . 123.5(3) ?
    C7 C8 C9 . . 116.4(3) ?
    C7 C8 H8 . . 121.8 ?
    C9 C8 H8 . . 121.8 ?
    F2 C9 C8 . . 117.8(3) ?
    F2 C9 C10 . . 118.5(3) ?
    C8 C9 C10 . . 123.7(3) ?
    C9 C10 C11 . . 119.4(3) ?
    C9 C10 H10 . . 120.3 ?
    C11 C10 H10 . . 120.3 ?
    C10 C11 C6 . . 118.3(3) ?
    C10 C11 Ir . . 127.3(2) ?
    C6 C11 Ir . . 114.3(2) ?
    N2 C12 C13 . . 119.8(3) ?
    N2 C12 C17 . . 112.7(3) ?
    C13 C12 C17 . . 127.5(3) ?
    C14 C13 C12 . . 120.8(3) ?
    C14 C13 H13 . . 119.6 ?
    C12 C13 H13 . . 119.6 ?
    C15 C14 C13 . . 119.0(3) ?
    C15 C14 H14 . . 120.5 ?
    C13 C14 H14 . . 120.5 ?
    C16 C15 C14 . . 118.8(3) ?
    C16 C15 H15 . . 120.6 ?
    C14 C15 H15 . . 120.6 ?
    N2 C16 C15 . . 122.9(3) ?
    N2 C16 H16 . . 118.6 ?
    C15 C16 H16 . . 118.6 ?
    C18 C17 C22 . . 118.1(3) ?
    C18 C17 C12 . . 125.6(3) ?
    C22 C17 C12 . . 116.2(3) ?
    C19 C18 F3 . . 115.9(3) ?
    C19 C18 C17 . . 124.0(4) ?
    F3 C18 C17 . . 120.1(3) ?
    C18 C19 C20 . . 116.0(3) ?
    C18 C19 H19 . . 122.0 ?
    C20 C19 H19 . . 122.0 ?
    C19 C20 F4 . . 118.3(3) ?
    C19 C20 C21 . . 125.0(4) ?
    F4 C20 C21 . . 116.7(4) ?
    C20 C21 C22 . . 117.5(4) ?
    C20 C21 H21 . . 121.2 ?
    C22 C21 H21 . . 121.2 ?
    C21 C22 C17 . . 119.4(3) ?
    C21 C22 Ir . . 126.6(3) ?
    C17 C22 Ir . . 113.9(2) ?
    N3 C23 C24 . . 122.1(3) ?
    N3 C23 C28 . . 113.5(2) ?
    C24 C23 C28 . . 124.4(3) ?
    C25 C24 C23 . . 119.0(3) ?
    C25 C24 H24 . . 120.5 ?
    C23 C24 H24 . . 120.5 ?
    C26 C25 C24 . . 119.3(3) ?
    C26 C25 H25 . . 120.3 ?
    C24 C25 H25 . . 120.3 ?
    C25 C26 C27 . . 119.3(3) ?
    C25 C26 H26 . . 120.3 ?
    C27 C26 H26 . . 120.3 ?
    N3 C27 C26 . . 122.2(3) ?
    N3 C27 H27 . . 118.9 ?
    C26 C27 H27 . . 118.9 ?
    N4 C28 N6 . . 113.2(2) ?
    N4 C28 C23 . . 118.7(3) ?
    N6 C28 C23 . . 128.1(3) ?
    N5 C29 N6 . . 114.3(3) ?
    N5 C29 C30 . . 123.2(3) ?
    N6 C29 C30 . . 122.5(3) ?
    C35 C30 C31 . . 119.2(3) ?
    C35 C30 C29 . . 122.3(3) ?
    C31 C30 C29 . . 118.5(3) ?
    C32 C31 C30 . . 120.2(3) ?
    C32 C31 H31 . . 119.9 ?
    C30 C31 H31 . . 119.9 ?
    C33 C32 O . . 119.6(3) ?
    C33 C32 C31 . . 120.0(3) ?
    O C32 C31 . . 120.4(3) ?
    C32 C33 C34 . . 119.6(3) ?
    C32 C33 H33 . . 120.2 ?
    C34 C33 H33 . . 120.2 ?
    C33 C34 C35 . . 121.3(3) ?
    C33 C34 H34 . . 119.3 ?
    C35 C34 H34 . . 119.3 ?
    C30 C35 C34 . . 119.5(3) ?
    C30 C35 H35 . . 120.3 ?
    C34 C35 H35 . . 120.3 ?
    O C36 C37 . . 107.5(4) ?
    O C36 H36A . . 110.2 ?
    C37 C36 H36A . . 110.2 ?
    O C36 H36B . . 110.2 ?
    C37 C36 H36B . . 110.2 ?
    H36A C36 H36B . . 108.5 ?
    C38 C37 C42 . . 120.0 ?
    C38 C37 C36 . . 120.6(4) ?
    C42 C37 C36 . . 119.4(4) ?
    C37 C38 C39 . . 120.0 ?
    C37 C38 H38 . . 120.0 ?
    C39 C38 H38 . . 120.0 ?
    C40 C39 C38 . . 120.0 ?
    C40 C39 H39 . . 120.0 ?
    C38 C39 H39 . . 120.0 ?
    C39 C40 C41 . . 120.0 ?
    C39 C40 C43 . . 122.2(3) ?
    C41 C40 C43 . . 117.6(3) ?
    C42 C41 C40 . . 120.0 ?
    C42 C41 H41 . . 120.0 ?
    C40 C41 H41 . . 120.0 ?
    C41 C42 C37 . . 120.0 ?
    C41 C42 H42 . . 120.0 ?
    C37 C42 H42 . . 120.0 ?
    C44 C43 C40 . . 127.1(7) ?
    C44 C43 H43 . . 116.5 ?
    C40 C43 H43 . . 116.5 ?
    C43 C44 H44A . . 120.0 ?
    C43 C44 H44B . . 120.0 ?
    H44A C44 H44B . . 120.0 ?
    C37' C36' O . . 107.3(7) ?
    C37' C36' H36C . . 110.2 ?
    O C36' H36C . . 110.2 ?
    C37' C36' H36D . . 110.2 ?
    O C36' H36D . . 110.2 ?
    H36C C36' H36D . . 108.5 ?
    C38' C37' C42' . . 120.0 ?
    C38' C37' C36' . . 118.3(7) ?
    C42' C37' C36' . . 121.4(7) ?
    C37' C38' C39' . . 120.0 ?
    C37' C38' H38' . . 120.0 ?
    C39' C38' H38' . . 120.0 ?
    C40' C39' C38' . . 120.0 ?
    C40' C39' H39' . . 120.0 ?
    C38' C39' H39' . . 120.0 ?
    C39' C40' C41' . . 120.0 ?
    C39' C40' C43' . . 121.5(11) ?
    C41' C40' C43' . . 118.2(11) ?
    C42' C41' C40' . . 120.0 ?
    C42' C41' H41' . . 120.0 ?
    C40' C41' H41' . . 120.0 ?
    C41' C42' C37' . . 120.0 ?
    C41' C42' H42' . . 120.0 ?
    C37' C42' H42' . . 120.0 ?
    C44' C43' C40' . . 127(3) ?
    C44' C43' H43' . . 116.5 ?
    C40' C43' H43' . . 116.6 ?
    C43' C44' H44C . . 119.9 ?
    C43' C44' H44D . . 120.1 ?
    H44C C44' H44D . . 120.0 ?
    C99 O99 H99 . . 109.5 ?
    O99 C99 H99A . . 109.5 ?
    O99 C99 H99B . . 109.5 ?
    H99A C99 H99B . . 109.5 ?
    O99 C99 H99C . . 109.5 ?
    H99A C99 H99C . . 109.5 ?
    H99B C99 H99C . . 109.5 ?
loop_
    _geom_torsion_atom_site_label_1
    _geom_torsion_atom_site_label_2
    _geom_torsion_atom_site_label_3
    _geom_torsion_atom_site_label_4
    _geom_torsion_site_symmetry_1
    _geom_torsion_site_symmetry_2
    _geom_torsion_site_symmetry_3
    _geom_torsion_site_symmetry_4
    _geom_torsion
    _geom_torsion_publ_flag
    C11 Ir N1 C5 . . . . 176.2(2) ?
    C22 Ir N1 C5 . . . . 89.2(2) ?
    N4 Ir N1 C5 . . . . -12.3(2) ?
    N3 Ir N1 C5 . . . . -88.6(2) ?
    C11 Ir N1 C1 . . . . 0.0(2) ?
    C22 Ir N1 C1 . . . . -87.0(2) ?
    N4 Ir N1 C1 . . . . 171.5(2) ?
    N3 Ir N1 C1 . . . . 95.2(2) ?
    C11 Ir N2 C16 . . . . 94.2(2) ?
    C22 Ir N2 C16 . . . . -179.3(2) ?
    N4 Ir N2 C16 . . . . -77.9(2) ?
    N3 Ir N2 C16 . . . . -1.8(2) ?
    C11 Ir N2 C12 . . . . -87.1(2) ?
    C22 Ir N2 C12 . . . . -0.6(2) ?
    N4 Ir N2 C12 . . . . 100.8(2) ?
    N3 Ir N2 C12 . . . . 176.9(2) ?
    C11 Ir N3 C27 . . . . -3.8(2) ?
    N1 Ir N3 C27 . . . . -84.0(2) ?
    N2 Ir N3 C27 . . . . 93.2(2) ?
    N4 Ir N3 C27 . . . . -179.2(2) ?
    C11 Ir N3 C23 . . . . 178.4(2) ?
    N1 Ir N3 C23 . . . . 98.2(2) ?
    N2 Ir N3 C23 . . . . -84.6(2) ?
    N4 Ir N3 C23 . . . . 3.00(19) ?
    C22 Ir N4 C28 . . . . 172.1(2) ?
    N1 Ir N4 C28 . . . . -93.5(2) ?
    N2 Ir N4 C28 . . . . 91.8(2) ?
    N3 Ir N4 C28 . . . . -3.30(19) ?
    C22 Ir N4 N5 . . . . -6.3(3) ?
    N1 Ir N4 N5 . . . . 88.2(3) ?
    N2 Ir N4 N5 . . . . -86.5(3) ?
    N3 Ir N4 N5 . . . . 178.3(3) ?
    C28 N4 N5 C29 . . . . 0.1(3) ?
    Ir N4 N5 C29 . . . . 178.5(2) ?
    C5 N1 C1 C2 . . . . 1.6(4) ?
    Ir N1 C1 C2 . . . . 178.0(2) ?
    C5 N1 C1 C6 . . . . -176.8(2) ?
    Ir N1 C1 C6 . . . . -0.4(3) ?
    N1 C1 C2 C3 . . . . -1.7(5) ?
    C6 C1 C2 C3 . . . . 176.4(3) ?
    C1 C2 C3 C4 . . . . 0.7(6) ?
    C2 C3 C4 C5 . . . . 0.5(6) ?
    C1 N1 C5 C4 . . . . -0.4(5) ?
    Ir N1 C5 C4 . . . . -176.6(2) ?
    C3 C4 C5 N1 . . . . -0.6(5) ?
    N1 C1 C6 C7 . . . . 179.3(3) ?
    C2 C1 C6 C7 . . . . 1.0(5) ?
    N1 C1 C6 C11 . . . . 0.8(4) ?
    C2 C1 C6 C11 . . . . -177.5(3) ?
    C11 C6 C7 F1 . . . . -179.2(3) ?
    C1 C6 C7 F1 . . . . 2.5(5) ?
    C11 C6 C7 C8 . . . . 0.1(5) ?
    C1 C6 C7 C8 . . . . -178.3(3) ?
    F1 C7 C8 C9 . . . . 178.4(3) ?
    C6 C7 C8 C9 . . . . -0.9(5) ?
    C7 C8 C9 F2 . . . . -178.5(3) ?
    C7 C8 C9 C10 . . . . 0.8(5) ?
    F2 C9 C10 C11 . . . . 179.4(3) ?
    C8 C9 C10 C11 . . . . 0.0(5) ?
    C9 C10 C11 C6 . . . . -0.9(4) ?
    C9 C10 C11 Ir . . . . 179.4(2) ?
    C7 C6 C11 C10 . . . . 0.8(4) ?
    C1 C6 C11 C10 . . . . 179.4(3) ?
    C7 C6 C11 Ir . . . . -179.4(2) ?
    C1 C6 C11 Ir . . . . -0.9(3) ?
    C22 Ir C11 C10 . . . . -86.0(3) ?
    N1 Ir C11 C10 . . . . -179.8(3) ?
    N2 Ir C11 C10 . . . . -5.7(3) ?
    N3 Ir C11 C10 . . . . 89.7(2) ?
    C22 Ir C11 C6 . . . . 94.2(2) ?
    N1 Ir C11 C6 . . . . 0.49(19) ?
    N2 Ir C11 C6 . . . . 174.6(2) ?
    N3 Ir C11 C6 . . . . -90.0(2) ?
    C16 N2 C12 C13 . . . . 1.1(4) ?
    Ir N2 C12 C13 . . . . -177.7(2) ?
    C16 N2 C12 C17 . . . . -179.7(2) ?
    Ir N2 C12 C17 . . . . 1.5(3) ?
    N2 C12 C13 C14 . . . . -0.7(5) ?
    C17 C12 C13 C14 . . . . -179.7(3) ?
    C12 C13 C14 C15 . . . . -0.2(5) ?
    C13 C14 C15 C16 . . . . 0.5(5) ?
    C12 N2 C16 C15 . . . . -0.8(4) ?
    Ir N2 C16 C15 . . . . 177.9(2) ?
    C14 C15 C16 N2 . . . . 0.0(5) ?
    N2 C12 C17 C18 . . . . 176.4(3) ?
    C13 C12 C17 C18 . . . . -4.5(5) ?
    N2 C12 C17 C22 . . . . -1.9(4) ?
    C13 C12 C17 C22 . . . . 177.1(3) ?
    C22 C17 C18 C19 . . . . -0.2(5) ?
    C12 C17 C18 C19 . . . . -178.5(3) ?
    C22 C17 C18 F3 . . . . 179.3(3) ?
    C12 C17 C18 F3 . . . . 1.0(5) ?
    F3 C18 C19 C20 . . . . -178.9(3) ?
    C17 C18 C19 C20 . . . . 0.7(5) ?
    C18 C19 C20 F4 . . . . 178.2(3) ?
    C18 C19 C20 C21 . . . . -1.2(5) ?
    C19 C20 C21 C22 . . . . 1.3(5) ?
    F4 C20 C21 C22 . . . . -178.2(3) ?
    C20 C21 C22 C17 . . . . -0.7(4) ?
    C20 C21 C22 Ir . . . . 176.1(2) ?
    C18 C17 C22 C21 . . . . 0.2(4) ?
    C12 C17 C22 C21 . . . . 178.7(3) ?
    C18 C17 C22 Ir . . . . -177.0(2) ?
    C12 C17 C22 Ir . . . . 1.5(3) ?
    C11 Ir C22 C21 . . . . -80.6(3) ?
    N1 Ir C22 C21 . . . . -0.6(3) ?
    N2 Ir C22 C21 . . . . -177.5(3) ?
    N4 Ir C22 C21 . . . . 95.6(3) ?
    C11 Ir C22 C17 . . . . 96.4(2) ?
    N1 Ir C22 C17 . . . . 176.4(2) ?
    N2 Ir C22 C17 . . . . -0.5(2) ?
    N4 Ir C22 C17 . . . . -87.5(2) ?
    C27 N3 C23 C24 . . . . 0.1(4) ?
    Ir N3 C23 C24 . . . . 178.0(2) ?
    C27 N3 C23 C28 . . . . 179.8(2) ?
    Ir N3 C23 C28 . . . . -2.3(3) ?
    N3 C23 C24 C25 . . . . -1.1(5) ?
    C28 C23 C24 C25 . . . . 179.2(3) ?
    C23 C24 C25 C26 . . . . 1.1(5) ?
    C24 C25 C26 C27 . . . . -0.1(5) ?
    C23 N3 C27 C26 . . . . 1.0(4) ?
    Ir N3 C27 C26 . . . . -176.7(2) ?
    C25 C26 C27 N3 . . . . -1.0(5) ?
    N5 N4 C28 N6 . . . . 0.5(3) ?
    Ir N4 C28 N6 . . . . -178.33(18) ?
    N5 N4 C28 C23 . . . . -177.9(2) ?
    Ir N4 C28 C23 . . . . 3.3(3) ?
    C29 N6 C28 N4 . . . . -0.8(3) ?
    C29 N6 C28 C23 . . . . 177.4(3) ?
    N3 C23 C28 N4 . . . . -0.7(4) ?
    C24 C23 C28 N4 . . . . 179.0(3) ?
    N3 C23 C28 N6 . . . . -178.8(3) ?
    C24 C23 C28 N6 . . . . 0.9(5) ?
    N4 N5 C29 N6 . . . . -0.6(3) ?
    N4 N5 C29 C30 . . . . -179.8(3) ?
    C28 N6 C29 N5 . . . . 0.9(3) ?
    C28 N6 C29 C30 . . . . -180.0(3) ?
    N5 C29 C30 C35 . . . . -3.6(5) ?
    N6 C29 C30 C35 . . . . 177.3(3) ?
    N5 C29 C30 C31 . . . . 176.4(3) ?
    N6 C29 C30 C31 . . . . -2.7(4) ?
    C35 C30 C31 C32 . . . . -0.4(5) ?
    C29 C30 C31 C32 . . . . 179.6(3) ?
    C36 O C32 C33 . . . . 177.1(4) ?
    C36' O C32 C33 . . . . 13.7(7) ?
    C36 O C32 C31 . . . . -3.1(6) ?
    C36' O C32 C31 . . . . -166.5(5) ?
    C30 C31 C32 C33 . . . . -3.2(5) ?
    C30 C31 C32 O . . . . 177.0(3) ?
    O C32 C33 C34 . . . . -176.3(3) ?
    C31 C32 C33 C34 . . . . 3.9(5) ?
    C32 C33 C34 C35 . . . . -1.0(6) ?
    C31 C30 C35 C34 . . . . 3.2(5) ?
    C29 C30 C35 C34 . . . . -176.8(3) ?
    C33 C34 C35 C30 . . . . -2.5(6) ?
    C32 O C36 C37 . . . . -169.1(3) ?
    C36' O C36 C37 . . . . -5.0(8) ?
    O C36 C37 C38 . . . . -88.2(5) ?
    O C36 C37 C42 . . . . 93.2(5) ?
    C42 C37 C38 C39 . . . . 0.0 ?
    C36 C37 C38 C39 . . . . -178.6(4) ?
    C37 C38 C39 C40 . . . . 0.0 ?
    C38 C39 C40 C41 . . . . 0.0 ?
    C38 C39 C40 C43 . . . . 174.8(7) ?
    C39 C40 C41 C42 . . . . 0.0 ?
    C43 C40 C41 C42 . . . . -175.0(6) ?
    C40 C41 C42 C37 . . . . 0.0 ?
    C38 C37 C42 C41 . . . . 0.0 ?
    C36 C37 C42 C41 . . . . 178.6(4) ?
    C39 C40 C43 C44 . . . . -4.5(17) ?
    C41 C40 C43 C44 . . . . 170.4(13) ?
    C32 O C36' C37' . . . . 165.6(5) ?
    C36 O C36' C37' . . . . 2.1(9) ?
    O C36' C37' C38' . . . . 112.4(7) ?
    O C36' C37' C42' . . . . -62.2(10) ?
    C42' C37' C38' C39' . . . . 0.0 ?
    C36' C37' C38' C39' . . . . -174.7(9) ?
    C37' C38' C39' C40' . . . . 0.0 ?
    C38' C39' C40' C41' . . . . 0.0 ?
    C38' C39' C40' C43' . . . . 173.5(15) ?
    C39' C40' C41' C42' . . . . 0.0 ?
    C43' C40' C41' C42' . . . . -173.8(14) ?
    C40' C41' C42' C37' . . . . 0.0 ?
    C38' C37' C42' C41' . . . . 0.0 ?
    C36' C37' C42' C41' . . . . 174.5(9) ?
    C39' C40' C43' C44' . . . . 11(4) ?
    C41' C40' C43' C44' . . . . -175(3) ?
loop_
    _geom_hbond_atom_site_label_D
    _geom_hbond_atom_site_label_H
    _geom_hbond_atom_site_label_A
    _geom_hbond_site_symmetry_A
    _geom_hbond_distance_DH
    _geom_hbond_distance_HA
    _geom_hbond_distance_DA
    _geom_hbond_angle_DHA
    O99 H99 N6 . 0.84 2.04 2.853(3) 164
    C24 H24 O99 . 0.95 2.49 3.368(4) 154
    C31 H31 O99 . 0.95 2.66 3.587(4) 164
    C8 H8 F3 1_655 0.95 2.55 3.412(4) 151
    C25 H25 F4 1_645 0.95 2.43 3.088(4) 126
    C3 H3 O 2_666 0.95 2.54 3.353(5) 143.3
    C14 H14 N5 2_665 0.95 2.57 3.475(5) 160
    C39 H39 O99 2_656 0.95 2.64 3.272(4) 124
data_global
_journal_date_recd_electronic     2009-12-04
_journal_date_accepted     2009-12-08
_journal_name_full     'Acta Crystallographica, Section E'
_journal_year     2010
_journal_volume     66
_journal_issue      1
_journal_page_first     m66
_journal_page_last     m67
_journal_paper_category     QM
_journal_coeditor_code     TK2595
_publ_contact_author
;
        Peter G. Jones
        Institut f\"ur Anorganische und Analytische Chemie
        Technische Universit\"at Braunschweig
        Postfach 3329
        38023 Braunschweig
        Germany
;
_publ_contact_author_email     p.jones@tu-bs.de
_publ_contact_author_fax     '049 531 391-5387'
_publ_contact_author_phone     '049 531 391-5382'
_publ_section_title
;\
<i>mer</i>-Bis[3,5-difluoro-2-(2-pyridyl)phenyl-\k^2^<i>C</i>^1^,<i>N</i>]{5-\
(2-pyridyl-\k<i>N</i>)-3-[3-(4-vinylbenzyloxy)phenyl]-1,2,4-triazol-1-ido}\
iridium(III) methanol solvate
;
loop_
    _publ_author_name
    _publ_author_address
    'Jones, Peter G.'
;     Institut f\"ur Anorganische und Analytische Chemie
      Technical University of Braunschweig
      Postfach 3329
      38023 Braunschweig
      Germany
;
    'Debeaux, Marc'
;     Labor f\"ur Elektrooptik am Institut f\"ur Hochfrequenztechnik
      Technical University of Braunschweig
      Postfach 3329
      38023 Braunschweig
      Germany
;
    'Weinkauf, Andreas'
;     Institut f\"ur Anorganische und Analytische Chemie
      Technical University of Braunschweig
      Postfach 3329
      38023 Braunschweig
      Germany
;
    'Hopf, Henning'
;     Institut f\"ur Organische Chemie
      Technical University of Braunschweig
      Postfach 3329
      38023 Braunschweig
      Germany
;
    'Kowalsky, Wolfgang'
;     Labor f\"ur Elektrooptik am Institut f\"ur Hochfrequenztechnik
      Technical University of Braunschweig
      Postfach 3329
      38023 Braunschweig
      Germany
;
    'Johannes, Hans-Hermann'
;     Labor f\"ur Elektrooptik am Institut f\"ur Hochfrequenztechnik
      Technical University of Braunschweig
      Postfach 3329
      38023 Braunschweig
      Germany
;
