# Supplementary material for: mer-Bis[3,5-difluoro-2-(2-pyrid­yl)phenyl-κ2 C 1,N]{5-(2-pyridyl-κN)-3-[3-(4-vinyl­benz­yloxy)phen­yl]-1,2,4-triazol-1-ido}iridium(III) methanol solvate
Source: Acta Crystallogr Sect E Struct Rep Online. 2009 Dec 16;66(Pt 1):m66–7. doi: 10.1107/S1600536809052726 (PMC2980050; doi:10.1107/S1600536809052726)
Supplement: Supplementary file 2 [file e-66-00m66-Isup2.hkl]

# 
# h,k,l, Fc-squared, Fo-squared, sigma(Fo-squared) and status flag 
# 
data_I
_shelx_title ' dobbie in P-1' 
_shelx_refln_list_code          4 
_shelx_F_calc_maximum      326.02 
_exptl_crystal_F_000       948.00 
_reflns_d_resolution_high  0.7202 
 
loop_ 
 _symmetry_equiv_pos_as_xyz 
 'x, y, z' 
 '-x, -y, -z' 
 
_cell_length_a     9.8934 
_cell_length_b    12.3039 
_cell_length_c    16.8933 
_cell_angle_alpha  81.743 
_cell_angle_beta   83.286 
_cell_angle_gamma  69.965 
 
_shelx_F_squared_multiplier     1.000 
 
loop_ 
 _refln_index_h 
 _refln_index_k 
 _refln_index_l 
 _refln_F_squared_calc 
 _refln_F_squared_meas 
 _refln_F_squared_sigma 
 _refln_observed_status 
   1   0   0     3866.19     3861.83     34.31 o 
   2   0   0    21996.06    22487.17     99.86 o 
   3   0   0    26725.36    28945.38     87.37 o 
   4   0   0     1515.92     1520.27     16.94 o 
   5   0   0    17527.57    17634.03    249.44 o 
   6   0   0      101.23      100.04     11.06 o 
   7   0   0     5741.35     5849.69     55.52 o 
   8   0   0     1230.97     1351.42     44.94 o 
   9   0   0     1877.32     1984.46     68.93 o 
  10   0   0     1191.37     1205.32     69.93 o 
  11   0   0      522.62      549.58     91.12 o 
  12   0   0      487.55      406.34    123.21 o 
 -12   1   0     1031.10     1162.72    138.72 o 
 -11   1   0       35.11       34.64    105.03 o 
 -10   1   0     2276.31     2267.69     93.48 o 
  -9   1   0      110.67      106.57     56.16 o 
  -8   1   0     3854.54     3603.71     72.84 o 
  -7   1   0     6158.21     6056.24     60.99 o 
  -6   1   0     2919.06     3106.74     42.55 o 
  -5   1   0     7888.45     8052.52     59.29 o 
  -4   1   0      355.34      318.84     25.19 o 
  -3   1   0     5712.69     6178.33     44.19 o 
  -2   1   0     3606.12     4252.22     25.27 o 
  -1   1   0    28357.07    34337.00    150.92 o 
   1   1   0    18421.60    19080.15     74.81 o 
   3   1   0     2429.89     2554.44     20.93 o 
   4   1   0     7206.52     7792.33     38.37 o 
   5   1   0      835.85      953.90     22.43 o 
   6   1   0    12687.94    12750.68     75.12 o 
   7   1   0     4731.01     4936.03     51.75 o 
   8   1   0      233.11      228.29     33.02 o 
   9   1   0     1848.99     1932.78     67.90 o 
  10   1   0       35.24       20.18     64.34 o 
  11   1   0     2060.48     2064.02     94.75 o 
  12   1   0       71.52      -22.62    111.66 o 
 -12   2   0       12.75       48.39    149.10 o 
 -11   2   0     1546.30     1695.08    135.82 o 
 -10   2   0      434.13      386.27     71.15 o 
  -9   2   0     1675.31     1587.75     75.42 o 
  -8   2   0     3856.25     3938.05     72.41 o 
  -7   2   0      572.76      694.06     38.13 o 
  -6   2   0     9830.45     9942.03     73.38 o 
  -5   2   0       59.33       34.61     22.67 o 
  -4   2   0    32548.08    34955.99    124.18 o 
  -3   2   0     7534.85     7860.98     68.48 o 
  -2   2   0    10108.34    11594.91     54.99 o 
  -1   2   0    70217.11    74771.35    590.89 o 
   0   2   0     4848.97     4727.88     25.30 o 
   1   2   0    12435.85    14575.92     88.63 o 
   2   2   0     5591.29     5604.97     29.32 o 
   3   2   0     1761.66     1757.78     23.41 o 
   4   2   0    12043.11    13292.76     95.26 o 
   5   2   0    10057.60    10834.82     50.64 o 
   6   2   0     4495.45     4510.89     43.74 o 
   7   2   0        9.53       13.86     21.67 o 
   8   2   0     5044.39     5001.60     51.11 o 
   9   2   0      305.85      317.13     50.83 o 
  10   2   0     1803.46     1838.89     85.23 o 
  11   2   0      635.39      572.80     77.70 o 
  12   2   0      296.10      292.65     82.81 o 
  13   2   0      838.13      873.86    246.21 o 
 -11   3   0     1582.23     1499.87    116.65 o 
 -10   3   0       70.55       99.62     83.74 o 
  -9   3   0     2108.54     2220.49     91.51 o 
  -8   3   0      144.20      167.36     44.94 o 
  -7   3   0     3232.40     3090.04     61.21 o 
  -6   3   0     1554.32     1595.69     38.18 o 
  -5   3   0     3233.86     3341.80     43.41 o 
  -4   3   0     5035.00     5240.53     59.88 o 
  -3   3   0     1010.18     1255.10     15.79 o 
  -2   3   0    25233.20    27166.19    182.37 o 
  -1   3   0    11353.60    12079.87     66.20 o 
   1   3   0     1195.67     1151.54     19.19 o 
   2   3   0     9631.61     9668.54     81.10 o 
   3   3   0     8373.34     9748.03     84.63 o 
   4   3   0       61.59      181.17     28.88 o 
   5   3   0    13565.97    13374.73    145.62 o 
   6   3   0       25.50       59.28     22.38 o 
   7   3   0     7366.98     7204.05     63.72 o 
   8   3   0     1489.91     1578.81     43.41 o 
   9   3   0     1324.14     1445.34     76.57 o 
  10   3   0     2252.74     2159.48     89.22 o 
  11   3   0       48.06       29.42     71.07 o 
  12   3   0     1304.88     1269.82    106.52 o 
  13   3   0        2.63       28.19    113.07 o 
 -11   4   0       25.22        8.32    126.33 o 
 -10   4   0     2191.09     2146.61    141.31 o 
  -9   4   0     1345.62     1432.73     88.27 o 
  -8   4   0     1377.35     1382.62     79.59 o 
  -7   4   0     2157.80     2220.85     66.85 o 
  -6   4   0     1605.24     1706.41     67.86 o 
  -5   4   0     6845.99     6646.58    148.83 o 
  -4   4   0       14.05       16.63     10.64 o 
  -3   4   0    17178.33    17539.45     57.07 o 
  -2   4   0     4775.43     4917.60     30.58 o 
  -1   4   0    19584.65    21561.67    208.99 o 
   0   4   0     9140.31     8510.17     44.23 o 
   1   4   0      250.49      210.64     17.60 o 
   2   4   0    12436.16    13753.69     63.68 o 
   3   4   0     2295.15     2105.17     50.76 o 
   4   4   0    14659.62    15202.80    106.52 o 
   5   4   0     2974.20     3088.35     54.83 o 
   6   4   0     2322.14     2382.67     52.10 o 
   7   4   0     4261.49     4323.25     63.95 o 
   8   4   0       90.28       88.85     26.21 o 
   9   4   0     2413.66     2261.92     60.00 o 
  10   4   0       31.25        8.55     66.66 o 
  11   4   0     1206.16     1254.47     86.27 o 
  12   4   0      348.53      282.17     94.01 o 
  13   4   0      719.85      651.99    121.20 o 
 -10   5   0     1322.32     1496.90    134.67 o 
  -9   5   0      215.22      218.96    104.22 o 
  -8   5   0     2410.89     2603.92    130.03 o 
  -7   5   0      236.89      239.33     82.61 o 
  -6   5   0     5980.56     5885.60    117.92 o 
  -5   5   0      477.22      471.83     22.37 o 
  -4   5   0     2437.01     2492.07     31.86 o 
  -3   5   0     7915.10     8143.43     44.64 o 
  -2   5   0     1769.62     1794.07     26.28 o 
  -1   5   0     7938.90     8339.83     65.35 o 
   0   5   0        9.34        3.66     16.16 o 
   1   5   0    14811.68    15833.10     73.92 o 
   2   5   0     1639.49     1488.78     31.52 o 
   3   5   0    13627.46    13294.06     91.50 o 
   4   5   0     9538.97     9869.20    102.92 o 
   5   5   0     1158.38     1111.87     47.75 o 
   6   5   0     9317.59     8810.08     99.46 o 
   7   5   0      368.70      340.31     44.47 o 
   8   5   0     1451.82     1373.44     53.27 o 
   9   5   0      706.67      720.45     57.10 o 
  10   5   0      972.14     1064.32     89.42 o 
  11   5   0     1894.11     1770.23    107.55 o 
  12   5   0      320.63      343.41    112.43 o 
  13   5   0     1025.20     1025.61    131.88 o 
 -10   6   0       24.59       92.85    119.01 o 
  -9   6   0     1810.05     1889.19    137.71 o 
  -8   6   0      611.17      643.35    131.35 o 
  -7   6   0     2252.06     2469.24    123.68 o 
  -6   6   0     5280.48     5403.29    146.47 o 
  -5   6   0      770.59      880.63     87.26 o 
  -4   6   0    10865.14    11019.99     88.82 o 
  -3   6   0      800.39      723.41     25.51 o 
  -2   6   0     5134.58     4962.69     42.69 o 
  -1   6   0     4885.00     4695.29     55.92 o 
   0   6   0     3386.58     3448.18     38.22 o 
   1   6   0     3280.22     2835.51     41.02 o 
   2   6   0     2683.85     2851.82     39.91 o 
   3   6   0     4905.61     5041.05     58.93 o 
   4   6   0       16.31       -2.30     26.24 o 
   5   6   0     3483.35     3354.76     69.91 o 
   6   6   0     1405.82     1413.52     57.24 o 
   7   6   0     2459.36     2376.04     68.64 o 
   8   6   0     1299.12     1319.24     61.41 o 
   9   6   0      205.20      216.37     49.53 o 
  10   6   0     2758.32     2633.17     84.28 o 
  11   6   0       52.66      -24.54    101.47 o 
  12   6   0     1354.61     1190.35    126.07 o 
  13   6   0      314.98      296.46    125.41 o 
  -9   7   0     1334.92     1585.59    141.04 o 
  -8   7   0      176.42      180.55    128.33 o 
  -7   7   0     2868.96     2990.63    138.66 o 
  -6   7   0       23.47       22.11     88.55 o 
  -5   7   0     5432.03     5107.98    143.72 o 
  -4   7   0     2819.75     2731.80     51.10 o 
  -3   7   0     2804.43     2564.56     50.33 o 
  -2   7   0     3442.65     3303.90     45.23 o 
  -1   7   0     1385.65     1259.48     31.58 o 
   0   7   0     9447.73     8929.10    101.46 o 
   1   7   0       64.16       74.97     25.22 o 
   2   7   0    10895.35    11316.83     80.98 o 
   3   7   0     1691.08     1372.77     37.67 o 
   4   7   0     1762.57     1644.17     47.45 o 
   5   7   0     3916.96     3765.19     83.23 o 
   6   7   0      464.05      450.01     50.08 o 
   7   7   0     4073.28     3825.74     85.11 o 
   8   7   0        3.20       16.97     52.54 o 
   9   7   0     4012.11     3992.95     93.86 o 
  10   7   0     1442.94     1302.47     71.46 o 
  11   7   0     1196.30     1200.46    119.57 o 
  12   7   0      953.02      836.11    120.14 o 
  13   7   0       77.21       80.26    119.67 o 
  -9   8   0      184.68      215.65    149.78 o 
  -8   8   0     1532.79     1642.50    171.34 o 
  -7   8   0      587.59      525.16    108.62 o 
  -6   8   0     1016.70      987.11    107.18 o 
  -5   8   0     3950.26     3687.31    187.34 o 
  -4   8   0      592.34      544.19     44.13 o 
  -3   8   0     3147.38     3027.59     58.22 o 
  -2   8   0      107.68       87.03     26.49 o 
  -1   8   0     2914.70     2836.27     87.07 o 
   0   8   0     1561.78     1474.26     36.54 o 
   1   8   0     4583.85     4660.81     68.39 o 
   2   8   0     6197.77     5952.40     65.35 o 
   3   8   0       23.04       19.50     32.96 o 
   4   8   0     2381.01     2279.51     52.00 o 
   5   8   0      283.68      312.16     37.50 o 
   6   8   0     5309.65     5142.95     96.26 o 
   7   8   0      822.80      764.46     60.54 o 
   8   8   0     1047.22     1086.55     66.63 o 
   9   8   0     3700.10     3547.59     95.53 o 
  10   8   0      364.10      391.76     63.51 o 
  11   8   0     1465.86     1408.46    100.04 o 
  12   8   0       12.87       19.12    111.66 o 
  13   8   0      614.37      584.38    194.59 o 
  -8   9   0     1390.77     1515.66    176.93 o 
  -7   9   0      277.87      227.04     91.59 o 
  -6   9   0     1862.74     1768.91    127.89 o 
  -5   9   0       94.67      130.36     92.47 o 
  -4   9   0     3661.29     3401.03    135.08 o 
  -3   9   0      503.25      519.05     43.20 o 
  -2   9   0      584.17      595.99     46.06 o 
  -1   9   0      484.56      497.21     45.16 o 
   0   9   0     1962.96     1759.75     68.24 o 
   1   9   0     7819.36     7581.78     95.64 o 
   2   9   0      306.68      390.47     42.54 o 
   3   9   0     5922.54     5983.48     97.41 o 
   4   9   0     3267.33     2928.28     61.81 o 
   5   9   0     3353.75     3171.92     80.94 o 
   6   9   0     3783.58     3581.14     96.58 o 
   7   9   0      560.51      495.03     61.34 o 
   8   9   0     3123.40     3024.66     90.58 o 
   9   9   0       59.82       56.66     62.01 o 
  10   9   0     2338.86     2354.92     91.92 o 
  11   9   0      503.11      478.04     71.56 o 
  12   9   0      391.86      337.51    117.93 o 
  -7  10   0     2009.04     2125.09    127.70 o 
  -6  10   0      592.51      618.23    119.72 o 
  -5  10   0     1235.33     1261.45    120.23 o 
  -4  10   0     2462.43     2541.92    140.73 o 
  -3  10   0      250.41      215.03     51.49 o 
  -2  10   0     3451.78     3268.79     74.25 o 
  -1  10   0      345.19      342.00     47.46 o 
   0  10   0     1719.90     1677.54     68.07 o 
   1  10   0      888.24      866.55     51.03 o 
   2  10   0      915.47      959.74     52.50 o 
   3  10   0     3177.44     2970.94     68.64 o 
   4  10   0      304.24      256.53     44.72 o 
   5  10   0     3937.40     4057.13     73.48 o 
   6  10   0      209.28      149.97     49.17 o 
   7  10   0     4320.24     4425.26    104.13 o 
   8  10   0      494.11      540.96     69.52 o 
   9  10   0     1202.55     1227.64     80.82 o 
  10  10   0     1182.05     1286.32     84.36 o 
  11  10   0      294.32      234.59     74.73 o 
  12  10   0      904.90      766.19    129.05 o 
  -6  11   0      118.81       52.03    119.27 o 
  -5  11   0     1172.04     1252.30    130.83 o 
  -4  11   0       25.76        1.09    103.02 o 
  -3  11   0     2326.55     2449.99    132.35 o 
  -2  11   0      744.47      705.45     64.11 o 
  -1  11   0     3171.93     3198.35     80.25 o 
   0  11   0     4885.67     5140.21    102.82 o 
   1  11   0      324.22      346.60     57.33 o 
   2  11   0     2629.23     2522.06     69.54 o 
   3  11   0      379.45      341.17     48.62 o 
   4  11   0     2891.97     2901.67     72.12 o 
   5  11   0      679.36      587.11     50.86 o 
   6  11   0     1238.32     1265.05     67.23 o 
   7  11   0     1607.01     1506.96     82.70 o 
   8  11   0      930.96      879.49     78.93 o 
   9  11   0     1619.21     1690.61     91.47 o 
  10  11   0       22.60       27.79     83.65 o 
  11  11   0     1020.80      989.30     92.02 o 
  12  11   0      266.70      208.35    126.54 o 
  -5  12   0      235.71      242.66    121.95 o 
  -4  12   0      458.95      443.95    120.88 o 
  -3  12   0     1015.29      976.51    119.12 o 
  -2  12   0      156.06      129.52     58.57 o 
  -1  12   0     2435.47     2457.26     78.09 o 
   0  12   0       29.38       39.75     54.43 o 
   1  12   0     2196.29     2252.54     85.18 o 
   2  12   0       22.85       16.51     49.01 o 
   3  12   0     2959.21     2741.60     76.61 o 
   4  12   0     1308.76     1228.19     62.59 o 
   5  12   0      461.29      406.12     63.03 o 
   6  12   0     2714.66     2695.65    105.92 o 
   7  12   0        8.91      -11.05     76.49 o 
   8  12   0     1469.56     1515.11     90.87 o 
   9  12   0      167.44       95.16     76.47 o 
  10  12   0      475.17      406.49     82.54 o 
  11  12   0      816.38      844.48     93.56 o 
  12  12   0       88.97      145.57     96.16 o 
  -4  13   0     1284.42     1379.01    147.15 o 
  -3  13   0       63.91       87.63    114.25 o 
  -2  13   0     1618.96     1712.00    133.39 o 
  -1  13   0      731.09      693.14     74.55 o 
   0  13   0     1132.80     1126.33     71.03 o 
   1  13   0     1472.63     1431.72     82.05 o 
   2  13   0      445.85      388.37     69.92 o 
   3  13   0     2207.08     2225.38     87.19 o 
   4  13   0      109.86      103.00     55.17 o 
   5  13   0     2693.19     2917.83    153.80 o 
   6  13   0      426.60      397.24     79.87 o 
   7  13   0      820.08      834.93     93.13 o 
   8  13   0     1099.01     1041.82     90.26 o 
   9  13   0      152.27      169.56     81.17 o 
  10  13   0      863.56      958.30     95.40 o 
  11  13   0       54.85       37.58     86.91 o 
  -3  14   0      640.22      673.22    221.89 o 
  -2  14   0      897.68      994.98    131.91 o 
  -1  14   0      137.04      157.20     73.29 o 
   0  14   0     1585.35     1552.59     92.19 o 
   1  14   0       13.26        2.50     64.27 o 
   2  14   0     1708.68     1721.76     90.90 o 
   3  14   0      498.78      413.74     72.26 o 
   4  14   0      764.21      824.44     89.58 o 
   5  14   0      911.50      933.45    111.59 o 
   6  14   0      465.38      519.47     89.34 o 
   7  14   0      922.61      935.73     98.61 o 
   8  14   0        0.27        8.66     83.70 o 
   9  14   0      634.06      703.06     96.08 o 
  10  14   0       98.08      109.21     90.28 o 
  -1  15   0     1185.62     1364.88    176.88 o 
   0  15   0      341.64      319.30     83.25 o 
   1  15   0      535.85      550.61     85.16 o 
   2  15   0     1019.81     1018.81     89.58 o 
   3  15   0      147.78      189.94     86.69 o 
   4  15   0     1265.23     1229.58    122.32 o 
   5  15   0        0.31       12.83    102.84 o 
   6  15   0      991.41     1072.40    123.00 o 
   7  15   0      149.34       51.15    109.02 o 
   8  15   0      403.16      615.96    108.65 o 
   9  15   0      321.66      285.67     93.27 o 
   1  16   0      542.21      568.21     90.18 o 
   2  16   0        0.65      -17.42     73.69 o 
   3  16   0      901.79      973.06    107.07 o 
   4  16   0      214.01      200.08    111.81 o 
   5  16   0      477.18      472.35    120.30 o 
   6  16   0      306.88      271.01    116.22 o 
  -6 -16   1      660.17      801.02    159.42 o 
  -5 -16   1       25.07       70.39    115.76 o 
  -4 -16   1     1129.14     1257.87    131.43 o 
  -3 -16   1      132.12      160.19    111.12 o 
  -2 -16   1      430.49      309.05     86.74 o 
  -1 -16   1      483.89      491.75     90.92 o 
  -9 -15   1      600.58      549.05    171.01 o 
  -8 -15   1       50.83       61.88     88.18 o 
  -7 -15   1     1116.69     1256.91    130.29 o 
  -6 -15   1      121.27       94.08    104.49 o 
  -5 -15   1      530.64      645.95    115.72 o 
  -4 -15   1      627.96      763.68    116.47 o 
  -3 -15   1      388.98      402.53     91.50 o 
  -2 -15   1      950.68     1029.62     88.64 o 
  -1 -15   1       11.11       -1.02     85.82 o 
   0 -15   1     1037.17     1031.28     93.54 o 
   1 -15   1       73.12       40.11    145.75 o 
 -10 -14   1      443.19      484.34     97.15 o 
  -9 -14   1       82.88      149.11     87.12 o 
  -8 -14   1      686.15      675.42     94.72 o 
  -7 -14   1      543.53      540.79     92.09 o 
  -6 -14   1      467.67      354.15     88.58 o 
  -5 -14   1     1354.09     1419.89     99.99 o 
  -4 -14   1       58.38       37.03     77.83 o 
  -3 -14   1     1681.18     1616.58     86.80 o 
  -2 -14   1      198.13      204.12     73.30 o 
  -1 -14   1     1271.54     1294.25     87.60 o 
   0 -14   1      769.59      788.37     83.36 o 
   1 -14   1      292.09      332.44     77.80 o 
   2 -14   1     1087.54     1091.91    132.32 o 
 -11 -13   1      520.89      541.63    101.66 o 
 -10 -13   1      450.45      489.54     90.58 o 
  -9 -13   1      132.02      145.17     80.22 o 
  -8 -13   1      898.59      979.91     90.66 o 
  -7 -13   1       29.45       37.61     81.55 o 
  -6 -13   1     1997.75     2032.45    107.05 o 
  -5 -13   1       94.78      138.02     75.85 o 
  -4 -13   1     1543.98     1540.57     71.50 o 
  -3 -13   1      703.54      781.01     65.01 o 
  -2 -13   1     1483.13     1498.08     83.28 o 
  -1 -13   1     2117.98     2245.39     98.47 o 
   0 -13   1      107.17      102.39     59.39 o 
   1 -13   1     2142.38     2247.92     93.00 o 
   2 -13   1      239.01      263.67    107.80 o 
   3 -13   1     1103.30     1208.70    135.50 o 
   4 -13   1      895.51     1126.43    245.88 o 
 -12 -12   1      295.61      217.87    104.98 o 
 -11 -12   1      590.07      579.94     89.92 o 
 -10 -12   1        1.56       -0.76     79.00 o 
  -9 -12   1     1355.62     1398.90     93.51 o 
  -8 -12   1      204.75      232.59     74.31 o 
  -7 -12   1     2315.01     2057.69     95.04 o 
  -6 -12   1     1174.53     1309.62     90.56 o 
  -5 -12   1      901.26      788.80     66.76 o 
  -4 -12   1     3045.31     3129.56     79.97 o 
  -3 -12   1       67.79       92.49     51.36 o 
  -2 -12   1     1315.35     1331.96     64.60 o 
  -1 -12   1        9.57      -20.11     60.66 o 
   0 -12   1     1909.86     1976.74     83.55 o 
   1 -12   1      516.80      546.89     67.30 o 
   2 -12   1      882.10      903.22     67.96 o 
   3 -12   1     1417.55     1469.17    130.10 o 
   4 -12   1      123.31       98.56    111.82 o 
   5 -12   1     1487.36     1697.52    148.96 o 
 -12 -11   1      656.39      619.02    232.63 o 
 -11 -11   1      206.07      204.95     80.88 o 
 -10 -11   1      871.47      824.73     84.56 o 
  -9 -11   1      678.14      669.20     78.95 o 
  -8 -11   1      701.72      631.81     77.04 o 
  -7 -11   1     2217.20     2331.82     92.85 o 
  -6 -11   1      272.96      190.96     69.59 o 
  -5 -11   1     2597.82     2728.48     70.04 o 
  -4 -11   1       38.36        7.68     45.57 o 
  -3 -11   1     2908.02     2868.18     73.23 o 
  -2 -11   1     1293.26     1345.44     60.64 o 
  -1 -11   1      531.68      487.74     59.94 o 
   0 -11   1     2431.02     2541.57     82.55 o 
   1 -11   1       81.84       51.50     50.61 o 
   2 -11   1     2626.69     2620.75     80.30 o 
   3 -11   1      160.33      117.35    100.43 o 
   4 -11   1     1065.49     1020.10    120.77 o 
   5 -11   1      627.85      499.62    117.59 o 
   6 -11   1      595.42      543.79    125.25 o 
 -12 -10   1      398.27      483.43    169.52 o 
 -11 -10   1      218.85      119.48     74.38 o 
 -10 -10   1     1214.41     1146.48     82.34 o 
  -9 -10   1       79.80       52.57     66.55 o 
  -8 -10   1     3113.29     2965.40     97.00 o 
  -7 -10   1      114.69      108.51     61.50 o 
  -6 -10   1      512.52      501.10     51.97 o 
  -5 -10   1      103.81      109.35     42.08 o 
  -4 -10   1     2220.17     1958.70     61.03 o 
  -3 -10   1     1668.53     1652.07     59.38 o 
  -2 -10   1     1023.39      948.03     53.59 o 
  -1 -10   1     2238.14     2326.35     66.34 o 
   0 -10   1       66.53       41.92     51.40 o 
   1 -10   1     4527.23     4333.03     89.39 o 
   2 -10   1     1458.65     1383.57     58.94 o 
   3 -10   1     2387.13     2402.91     72.45 o 
   4 -10   1     2144.72     2077.85    128.33 o 
   5 -10   1        4.80        7.42    118.93 o 
   6 -10   1     2249.15     2363.99    148.55 o 
   7 -10   1       10.44       20.57    122.67 o 
 -12  -9   1      119.79        4.54    136.37 o 
 -11  -9   1     1516.84     1471.80     86.27 o 
 -10  -9   1      190.72      215.91     65.66 o 
  -9  -9   1     2449.46     2416.49     91.19 o 
  -8  -9   1      505.61      590.56     66.07 o 
  -7  -9   1     1336.05     1340.41     72.28 o 
  -6  -9   1      829.91      857.96     49.99 o 
  -5  -9   1      537.00      491.19     42.06 o 
  -4  -9   1     4774.20     4915.30     75.62 o 
  -3  -9   1      339.80      260.10     42.61 o 
  -2  -9   1     7188.09     6758.03     87.30 o 
  -1  -9   1     2889.43     2953.40     66.10 o 
   0  -9   1     1082.73      930.43     57.50 o 
   1  -9   1     4118.06     4154.02     84.28 o 
   2  -9   1     1262.31     1255.63     52.94 o 
   3  -9   1     7543.22     7079.30    110.26 o 
   4  -9   1      739.56      716.06     96.13 o 
   5  -9   1     2282.19     2193.49    128.88 o 
   6  -9   1     1019.02     1127.57    120.17 o 
   7  -9   1      681.76      581.82    120.77 o 
   8  -9   1     1403.52     1538.77    181.33 o 
 -13  -8   1       86.61       63.36    181.81 o 
 -12  -8   1      736.87      707.98    124.86 o 
 -11  -8   1      344.37      309.99    132.30 o 
 -10  -8   1      691.18      622.05     69.63 o 
  -9  -8   1     2127.56     2204.17     83.85 o 
  -8  -8   1      389.47      354.82     57.55 o 
  -7  -8   1     1981.05     1993.36     74.62 o 
  -6  -8   1        8.70       33.59     50.45 o 
  -5  -8   1     2290.16     2202.23     59.61 o 
  -4  -8   1     2425.72     2330.61     52.87 o 
  -3  -8   1     1715.87     1410.01     46.74 o 
  -2  -8   1     7863.78     8320.80     88.72 o 
  -1  -8   1     1153.04     1105.44     46.90 o 
   0  -8   1     7297.72     7513.78    101.87 o 
   1  -8   1      116.32       92.99     33.40 o 
   2  -8   1     8778.28     8151.67    154.13 o 
   3  -8   1     1495.65     1532.42     52.38 o 
   4  -8   1     1706.28     1843.41     57.98 o 
   5  -8   1     4302.41     4332.01    146.66 o 
   6  -8   1      458.27      453.75    103.65 o 
   7  -8   1     2253.16     2256.03    136.70 o 
   8  -8   1      206.11      185.08    136.59 o 
   9  -8   1     1355.15     1344.20    180.84 o 
 -13  -7   1      474.53      398.78    200.37 o 
 -12  -7   1      616.69      667.25    118.56 o 
 -11  -7   1       42.32      -28.78    129.22 o 
 -10  -7   1     1814.31     1685.57     75.14 o 
  -9  -7   1       79.33       89.35     56.42 o 
  -8  -7   1     3504.18     3421.69     85.18 o 
  -7  -7   1     1315.06     1325.39     64.02 o 
  -6  -7   1     2760.42     2779.67     73.95 o 
  -5  -7   1     6788.04     6673.86    105.05 o 
  -4  -7   1       41.76       60.02     29.24 o 
  -3  -7   1     9944.91    10177.03     89.26 o 
  -2  -7   1     2162.90     1882.44     41.49 o 
  -1  -7   1    11391.42    11361.29    120.16 o 
   0  -7   1     5136.84     5130.89     68.70 o 
   1  -7   1     1839.09     1700.38     43.77 o 
   2  -7   1     5542.01     5341.09     99.81 o 
   3  -7   1       13.25       10.32     30.61 o 
   4  -7   1     5677.65     5491.54     65.81 o 
   5  -7   1       21.34       51.21     80.13 o 
   6  -7   1     3319.00     3393.91    135.50 o 
   7  -7   1     1312.73     1310.47    115.52 o 
   8  -7   1      695.10      658.30    137.30 o 
   9  -7   1     1598.64     1655.26    143.77 o 
 -13  -6   1     1020.06     1194.21    139.34 o 
 -12  -6   1       44.10       28.08    111.20 o 
 -11  -6   1     1624.48     1626.22    122.54 o 
 -10  -6   1      422.23      467.95     57.59 o 
  -9  -6   1      227.56      213.87     50.66 o 
  -8  -6   1     3400.00     3376.22     79.37 o 
  -7  -6   1      174.34      193.82     47.54 o 
  -6  -6   1     4677.93     4646.90     82.75 o 
  -5  -6   1       83.36       76.89     39.82 o 
  -4  -6   1     5632.59     5676.87     88.91 o 
  -3  -6   1     3933.58     4043.66     53.78 o 
  -2  -6   1    17723.74    17165.97    127.23 o 
  -1  -6   1    10359.15    11113.00     86.25 o 
   0  -6   1     1989.30     2003.76     45.10 o 
   1  -6   1     9072.91     8647.55     72.01 o 
   2  -6   1     1435.63     1391.21     21.29 o 
   3  -6   1     9112.68     9194.71     84.71 o 
   4  -6   1     5266.77     5536.34     68.93 o 
   5  -6   1     3275.02     3407.05     52.79 o 
   6  -6   1     4985.50     4908.42    120.31 o 
   7  -6   1       26.04        1.24     87.69 o 
   8  -6   1     2678.78     2566.67    166.80 o 
   9  -6   1      235.66      214.78    112.17 o 
  10  -6   1     1147.09     1215.97    139.99 o 
 -13  -5   1      275.87      291.72    119.75 o 
 -12  -5   1      638.77      608.43     99.16 o 
 -11  -5   1     1758.10     1907.25    108.75 o 
 -10  -5   1      243.34      305.06     96.72 o 
  -9  -5   1     2556.94     2462.87     66.36 o 
  -8  -5   1       71.31       91.94     40.88 o 
  -7  -5   1     2352.49     2248.65     47.59 o 
  -6  -5   1     4349.36     4277.19     69.70 o 
  -5  -5   1     3582.79     3743.14     67.79 o 
  -4  -5   1    11454.13    11548.85    139.76 o 
  -3  -5   1     1001.06     1115.40     47.69 o 
  -2  -5   1     9844.41    10561.55     67.10 o 
  -1  -5   1     1322.15     1167.58     29.13 o 
   0  -5   1     6547.35     6609.28     63.43 o 
   1  -5   1      946.56     1053.23     29.51 o 
   2  -5   1      185.09      189.16     17.31 o 
   3  -5   1    18920.66    19203.23    101.61 o 
   4  -5   1     1076.72     1099.99     24.70 o 
   5  -5   1     6595.16     6393.66     64.46 o 
   6  -5   1     1837.90     1821.45     83.53 o 
   7  -5   1     2537.73     2723.73     99.00 o 
   8  -5   1     1451.98     1394.32     79.93 o 
   9  -5   1     1051.75     1075.58    121.57 o 
  10  -5   1      931.37      935.90    128.83 o 
 -13  -4   1       14.31       59.04    114.50 o 
 -12  -4   1     1558.12     1509.22    110.55 o 
 -11  -4   1        9.79       34.56     77.91 o 
 -10  -4   1     1571.04     1520.03     82.99 o 
  -9  -4   1      676.59      734.22     50.32 o 
  -8  -4   1     3326.49     3292.35     49.46 o 
  -7  -4   1     2040.54     1975.93     38.56 o 
  -6  -4   1     1597.57     1718.87     40.21 o 
  -5  -4   1     5428.92     5334.87     66.99 o 
  -4  -4   1     2124.73     2530.55     45.76 o 
  -3  -4   1    24234.29    26629.71    109.26 o 
  -2  -4   1      120.75      207.56     18.40 o 
  -1  -4   1     7927.50     7663.76     48.23 o 
   0  -4   1     7301.15     7494.73     61.34 o 
   1  -4   1      555.85      529.66     19.89 o 
   2  -4   1    41480.46    44057.97    184.34 o 
   3  -4   1       22.55       65.83     14.39 o 
   4  -4   1     8962.94     9196.67     47.45 o 
   5  -4   1     2968.26     2971.01     59.69 o 
   6  -4   1      881.16      958.99     61.69 o 
   7  -4   1     4697.20     4453.85    109.47 o 
   8  -4   1      336.02      370.47     58.27 o 
   9  -4   1     3893.78     3996.83    131.82 o 
  10  -4   1       37.87       78.87     92.98 o 
  11  -4   1      718.00     1015.55    158.60 o 
 -13  -3   1      853.48      758.25    146.97 o 
 -12  -3   1      405.85      530.93     94.93 o 
 -11  -3   1      642.78      680.15     80.03 o 
 -10  -3   1     1647.71     1604.40     82.35 o 
  -9  -3   1     1284.90     1335.88     74.26 o 
  -8  -3   1     5630.16     5449.56     58.56 o 
  -7  -3   1       16.23       23.37     26.00 o 
  -6  -3   1     7267.94     6716.22     52.67 o 
  -5  -3   1     7118.44     7767.52     58.62 o 
  -4  -3   1    13077.55    14405.66     82.65 o 
  -3  -3   1    17258.51    17721.90    123.03 o 
  -2  -3   1      386.84      515.87     17.91 o 
  -1  -3   1    29595.25    34001.55    127.34 o 
   0  -3   1     4244.56     4417.20     32.17 o 
   1  -3   1     7514.60     7919.10     48.55 o 
   2  -3   1    19737.57    21633.84    102.23 o 
   3  -3   1    12952.06    13620.67     58.06 o 
   4  -3   1     3327.08     3156.37     28.25 o 
   5  -3   1     1995.69     1928.22     26.79 o 
   6  -3   1     3072.58     2918.72     41.96 o 
   7  -3   1      765.83      797.54     46.96 o 
   8  -3   1     3980.47     4266.50     78.90 o 
   9  -3   1      399.09      391.74     69.00 o 
  10  -3   1     1622.43     1743.25    126.74 o 
  11  -3   1     1420.02     1481.65    115.86 o 
 -12  -2   1      269.50      195.55     91.21 o 
 -11  -2   1     1328.84     1322.72     87.50 o 
 -10  -2   1      107.04       65.61     65.34 o 
  -9  -2   1     2981.72     2930.89     66.05 o 
  -8  -2   1     1889.31     1741.17     36.30 o 
  -7  -2   1     4794.18     4818.41     43.61 o 
  -6  -2   1     4588.99     4830.13     44.53 o 
  -5  -2   1       32.10       83.64     18.43 o 
  -4  -2   1    11200.45    11082.54     68.29 o 
  -3  -2   1    13624.27    15442.21     52.29 o 
  -2  -2   1    77043.53    87651.34    485.08 o 
  -1  -2   1     4825.52     5034.67     26.10 o 
   0  -2   1     3191.90     2780.82     21.12 o 
   1  -2   1    78416.63    85861.77    809.92 o 
   2  -2   1    28375.85    30885.31    137.93 o 
   3  -2   1    14217.97    15838.37     72.17 o 
   4  -2   1      228.24      291.80     14.65 o 
   5  -2   1     8668.52     8606.42     68.19 o 
   6  -2   1     2555.11     2736.49     45.94 o 
   7  -2   1     2283.27     2523.59     59.11 o 
   8  -2   1     2706.98     2703.18     65.20 o 
   9  -2   1      283.24      285.39     58.77 o 
  10  -2   1     1844.30     2017.09    123.15 o 
  11  -2   1        9.49       81.13    110.95 o 
  12  -2   1     1473.87     1717.87    149.01 o 
 -12  -1   1     1091.15     1120.04    130.43 o 
 -11  -1   1      610.73      617.27     79.85 o 
 -10  -1   1     1091.54     1139.23     77.28 o 
  -9  -1   1     3030.54     3014.59     76.76 o 
  -8  -1   1      443.32      408.16     34.46 o 
  -7  -1   1    16264.52    15939.48    126.66 o 
  -6  -1   1     4184.01     4032.05     34.37 o 
  -5  -1   1     8890.19     8746.60     43.61 o 
  -4  -1   1     6741.19     7273.49     38.93 o 
  -3  -1   1     1092.24     1324.47     16.88 o 
  -2  -1   1    27589.67    29615.66    118.45 o 
  -1  -1   1     3224.60     3170.16     37.15 o 
   0  -1   1    20763.34    25974.34    152.24 o 
   2  -1   1    21982.40    24617.92     48.63 o 
   3  -1   1      635.26      653.06     13.87 o 
   4  -1   1    14267.46    14722.14     77.70 o 
   5  -1   1    11616.64    11782.05    214.24 o 
   6  -1   1      139.60      209.38     33.12 o 
   7  -1   1     8846.11     8737.24     77.65 o 
   8  -1   1       69.79       79.09     43.63 o 
   9  -1   1     3256.34     3221.10     76.49 o 
  10  -1   1      935.60      854.90     72.61 o 
  11  -1   1      735.48      769.81    119.49 o 
  12  -1   1     1338.58     1360.47    141.97 o 
 -12   0   1      495.08      460.41    149.65 o 
 -11   0   1      129.87       55.63     83.97 o 
 -10   0   1     2045.83     1944.17     76.83 o 
  -9   0   1       13.85      -14.18     49.93 o 
  -8   0   1     4025.98     3912.59     59.72 o 
  -7   0   1     2632.44     2585.47     40.99 o 
  -6   0   1     8355.75     8884.85     66.93 o 
  -5   0   1     3533.74     3706.25     42.51 o 
  -4   0   1     1699.28     1814.24     25.25 o 
  -3   0   1    20394.12    21290.72     86.46 o 
  -2   0   1    10750.21    10936.51     62.25 o 
  -1   0   1    29914.92    34864.00    200.20 o 
   1   0   1    14697.99    15187.09     66.74 o 
   2   0   1      783.71      763.12     15.65 o 
   3   0   1     2782.69     2758.76     23.06 o 
   4   0   1     8966.96     9120.45     39.75 o 
   5   0   1     1433.92     1616.33     21.57 o 
   6   0   1    12702.38    12562.91    129.91 o 
   7   0   1     1001.17      935.68     27.95 o 
   8   0   1     4501.39     4503.09     77.22 o 
   9   0   1     3087.96     2888.30     71.17 o 
  10   0   1      232.70      245.11     57.44 o 
  11   0   1     1533.00     1466.61    101.09 o 
  12   0   1        0.79      -38.62    143.50 o 
 -12   1   1       78.39       87.29    144.11 o 
 -11   1   1     1349.64     1452.70    107.51 o 
 -10   1   1      810.32      832.16     77.14 o 
  -9   1   1     2302.03     2322.89     74.74 o 
  -8   1   1     4769.76     4698.79     65.33 o 
  -7   1   1       68.80      100.01     28.33 o 
  -6   1   1     9111.00     9537.29     67.41 o 
  -5   1   1      184.60      258.03     23.05 o 
  -4   1   1    12014.31    12614.03     69.45 o 
  -3   1   1     2618.71     2878.50     34.00 o 
  -2   1   1    12096.15    14574.14    103.18 o 
  -1   1   1    21072.75    22051.41     98.30 o 
   0   1   1     3864.56     3858.42     26.80 o 
   1   1   1    26648.87    31335.76    259.48 o 
   2   1   1     9968.96    10251.73     44.89 o 
   3   1   1    13062.26    13797.20     44.21 o 
   4   1   1     1436.71     1626.45     22.08 o 
   5   1   1     2575.04     2388.77     32.27 o 
   6   1   1     9360.38    10321.45     64.75 o 
   7   1   1     2118.91     2264.73     34.91 o 
   8   1   1     5428.23     5156.61     69.25 o 
   9   1   1       24.51       -1.43     40.81 o 
  10   1   1     1995.82     2012.22     86.75 o 
  11   1   1      408.38      355.79     74.79 o 
  12   1   1      597.54      522.29    122.63 o 
 -12   2   1      980.09      965.13    160.41 o 
 -11   2   1     1712.79     1588.16    133.21 o 
 -10   2   1      304.22      262.11     72.32 o 
  -9   2   1     2990.13     2852.49     92.83 o 
  -8   2   1       50.91       51.54     39.94 o 
  -7   2   1     3990.80     3878.32     56.65 o 
  -6   2   1      897.92      851.81     34.89 o 
  -5   2   1     5461.31     5451.38     56.53 o 
  -4   2   1     7805.02     7907.95     51.31 o 
  -3   2   1     2074.18     2176.85     26.41 o 
  -2   2   1    10385.65     9986.62     32.79 o 
  -1   2   1       40.80       40.85      9.61 o 
   1   2   1     2052.63     1926.79     18.79 o 
   2   2   1     2783.86     2715.81     27.08 o 
   3   2   1     9629.70     9821.22     44.06 o 
   4   2   1      739.61      805.57     20.34 o 
   5   2   1    13321.45    13707.29     67.23 o 
   6   2   1      114.86      129.81     21.00 o 
   7   2   1     6097.99     5703.32     64.49 o 
   8   2   1     1750.69     1711.45     36.57 o 
   9   2   1     2153.00     1960.21     57.86 o 
  10   2   1      813.42      813.46     73.03 o 
  11   2   1      298.34      298.24     74.04 o 
  12   2   1     1363.57     1356.29    108.95 o 
  13   2   1       44.39       -3.63    210.80 o 
 -11   3   1       44.57       72.52    112.16 o 
 -10   3   1     2762.44     2871.38    105.08 o 
  -9   3   1      729.69      771.32     74.40 o 
  -8   3   1     2933.25     2987.04     91.19 o 
  -7   3   1     2187.50     2222.05     51.33 o 
  -6   3   1      183.67      220.58     33.24 o 
  -5   3   1    10447.68    10695.66     83.85 o 
  -4   3   1      300.60      244.14     22.95 o 
  -3   3   1     3254.21     3216.29     21.72 o 
  -2   3   1     3633.09     3733.23     24.31 o 
  -1   3   1     7059.28     8030.01     39.26 o 
   0   3   1      564.32      506.58     15.99 o 
   1   3   1      690.18      630.59     19.15 o 
   2   3   1     6620.78     7675.51     44.46 o 
   3   3   1     1269.50     1210.69     25.97 o 
   4   3   1    14088.24    14274.29     66.25 o 
   5   3   1       55.86       50.39     19.47 o 
   6   3   1     7513.68     7424.76     64.79 o 
   7   3   1     2381.51     2392.55     44.59 o 
   8   3   1      547.77      506.86     35.45 o 
   9   3   1     4309.26     3975.10     60.88 o 
  10   3   1       30.32       21.81     65.42 o 
  11   3   1     1365.24     1456.07     88.32 o 
  12   3   1      533.51      474.72     83.68 o 
  13   3   1      725.10      613.28    123.28 o 
 -11   4   1      675.77      588.39    117.72 o 
 -10   4   1     1602.76     1694.33    111.76 o 
  -9   4   1      583.49      627.07     78.54 o 
  -8   4   1     3956.71     4048.32     95.31 o 
  -7   4   1      374.67      402.86     56.81 o 
  -6   4   1     5454.54     5300.29     76.76 o 
  -5   4   1     2124.72     2106.08     44.32 o 
  -4   4   1     5796.11     5306.73     67.58 o 
  -3   4   1     7394.42     7520.83     41.57 o 
  -2   4   1     2413.77     2705.23     26.48 o 
  -1   4   1    18648.83    19186.57    155.42 o 
   0   4   1      155.99      224.51     16.60 o 
   1   4   1    10648.80    11256.54     95.61 o 
   2   4   1     1992.77     1812.20     32.06 o 
   3   4   1    11495.71    11434.81     70.82 o 
   4   4   1     3296.78     3431.65     52.23 o 
   5   4   1     4609.39     5036.43     58.73 o 
   6   4   1     4963.63     4654.10     65.85 o 
   7   4   1      229.40      217.71     35.43 o 
   8   4   1     4228.33     3967.89     54.90 o 
   9   4   1     1088.64     1103.13     51.05 o 
  10   4   1     1590.16     1571.94     83.04 o 
  11   4   1     1662.21     1737.97     91.04 o 
  12   4   1       98.96      128.51     80.28 o 
  13   4   1     1270.04     1203.45    137.97 o 
 -10   5   1       66.03      129.70     90.52 o 
  -9   5   1     2592.58     2550.39    116.20 o 
  -8   5   1      887.45     1006.64    104.01 o 
  -7   5   1     3008.10     2878.23     97.56 o 
  -6   5   1     2873.89     3118.99    113.48 o 
  -5   5   1     2147.02     1862.41     57.76 o 
  -4   5   1     6084.28     6140.40     47.92 o 
  -3   5   1      144.45      199.51     17.57 o 
  -2   5   1    11749.83    11545.08     96.99 o 
  -1   5   1     3328.85     3563.55     42.34 o 
   0   5   1     9522.77    10331.54     74.81 o 
   1   5   1     4832.99     4569.50     46.69 o 
   2   5   1     2692.44     2737.92     38.39 o 
   3   5   1    11615.50    12294.48     77.24 o 
   4   5   1      230.39      297.92     35.02 o 
   5   5   1     8966.26     8688.50     94.12 o 
   6   5   1     1054.82     1125.84     35.68 o 
   7   5   1     1510.43     1356.61     55.27 o 
   8   5   1     1917.12     1915.47     62.34 o 
   9   5   1      518.70      502.25     53.50 o 
  10   5   1     2310.57     2163.61    120.26 o 
  11   5   1        5.54       85.35    129.34 o 
  12   5   1     2091.08     1914.91    134.86 o 
  13   5   1      346.79      238.87    120.53 o 
 -10   6   1      927.65      960.61    133.28 o 
  -9   6   1     1265.00     1206.03    126.64 o 
  -8   6   1      758.23      592.32    103.91 o 
  -7   6   1     4513.33     4303.29    117.37 o 
  -6   6   1        4.12       24.55     78.54 o 
  -5   6   1     9151.92     8570.13    161.69 o 
  -4   6   1     2569.40     2255.76     53.31 o 
  -3   6   1     5103.85     4916.14     60.21 o 
  -2   6   1     7317.10     7154.92     62.69 o 
  -1   6   1      434.20      453.90     26.66 o 
   0   6   1    12012.44    11831.63     79.50 o 
   1   6   1     2119.58     2371.03     37.68 o 
   2   6   1     9665.40     9808.74     84.13 o 
   3   6   1     7205.66     7217.72     84.75 o 
   4   6   1     3864.65     3522.21     48.93 o 
   5   6   1     6097.70     6125.69     99.58 o 
   6   6   1       60.69       18.67     41.77 o 
   7   6   1     6033.38     5742.67     69.01 o 
   8   6   1       86.36       68.41     47.12 o 
   9   6   1     1268.74     1225.77     66.74 o 
  10   6   1      572.20      620.63     63.05 o 
  11   6   1     1350.65     1265.08    120.72 o 
  12   6   1     1063.64     1036.91    125.31 o 
  13   6   1      276.15      226.48    118.15 o 
  -9   7   1       27.63       61.64    113.26 o 
  -8   7   1     1884.36     1818.30    130.39 o 
  -7   7   1      502.35      531.83     79.72 o 
  -6   7   1     3289.68     3136.22    128.48 o 
  -5   7   1     6345.94     6079.89    150.81 o 
  -4   7   1       31.71       44.10     29.83 o 
  -3   7   1     2896.52     2909.46     41.04 o 
  -2   7   1      115.68      110.88     14.31 o 
  -1   7   1     4533.40     4273.62     57.58 o 
   0   7   1     1027.29     1123.64     38.99 o 
   1   7   1     4824.16     4679.26     57.28 o 
   2   7   1     5389.80     5264.12     58.26 o 
   3   7   1      599.37      506.79     34.41 o 
   4   7   1     5409.07     5119.33     63.56 o 
   5   7   1      111.77      137.68     23.27 o 
   6   7   1     4429.94     4441.92     84.64 o 
   7   7   1      629.13      552.93     42.01 o 
   8   7   1     4354.58     4141.59     91.08 o 
   9   7   1     1480.68     1467.95     70.58 o 
  10   7   1      368.35      376.94     65.32 o 
  11   7   1     1369.80     1247.43    121.45 o 
  12   7   1        0.02       17.53    202.33 o 
  13   7   1      811.09      877.33    134.63 o 
  -9   8   1     1225.63     1202.81    172.69 o 
  -8   8   1      675.86      677.21    120.10 o 
  -7   8   1      729.51      640.85     88.44 o 
  -6   8   1     4424.37     4274.85    151.03 o 
  -5   8   1       46.96       34.52     85.24 o 
  -4   8   1     4463.43     4262.67     71.34 o 
  -3   8   1     3087.62     2988.84     57.65 o 
  -2   8   1     2637.74     2553.90     48.01 o 
  -1   8   1     5593.69     5400.99     64.36 o 
   0   8   1      549.13      554.86     34.50 o 
   1   8   1     7930.04     7567.43    100.90 o 
   2   8   1     1677.78     1727.26     42.82 o 
   3   8   1     4891.94     5141.82     63.58 o 
   4   8   1       27.41       33.00     32.77 o 
   5   8   1     3067.13     3005.14     59.33 o 
   6   8   1     3457.88     3425.57     83.39 o 
   7   8   1      741.18      762.15     61.54 o 
   8   8   1     3984.44     3886.23     93.50 o 
   9   8   1      155.06      214.89     59.27 o 
  10   8   1     2565.11     2425.27     80.65 o 
  11   8   1      396.38      388.62     69.18 o 
  12   8   1      703.25      558.08    120.11 o 
  13   8   1      423.95      390.24    127.42 o 
  -8   9   1        0.29       25.82    140.68 o 
  -7   9   1     1252.95     1318.99    105.65 o 
  -6   9   1      265.09      258.72    101.85 o 
  -5   9   1     1253.14     1375.98    113.86 o 
  -4   9   1     1500.98     1504.59    107.86 o 
  -3   9   1     1406.62     1407.30     51.35 o 
  -2   9   1     4172.54     4183.77     73.45 o 
  -1   9   1       22.95       18.42     27.48 o 
   0   9   1     7669.67     7492.01    158.25 o 
   1   9   1     2329.26     2342.92     48.79 o 
   2   9   1     4203.67     4262.97     61.85 o 
   3   9   1     4020.01     3770.25     60.73 o 
   4   9   1      869.72      771.52     41.25 o 
   5   9   1     2694.15     2658.76     65.22 o 
   6   9   1        3.04       -9.30     58.83 o 
   7   9   1     1560.60     1558.04     72.76 o 
   8   9   1      688.54      654.27     65.68 o 
   9   9   1     2210.93     2222.10     86.58 o 
  10   9   1     1339.16     1334.24     81.05 o 
  11   9   1      158.87      183.72     71.61 o 
  12   9   1      786.33      917.75    130.77 o 
  -7  10   1     1452.79     1550.62    119.92 o 
  -6  10   1      400.16      370.30     92.79 o 
  -5  10   1     2114.12     2080.44    130.25 o 
  -4  10   1       21.32       24.21     94.70 o 
  -3  10   1     3969.98     3778.02     80.89 o 
  -2  10   1     1006.39      933.11     54.89 o 
  -1  10   1     1354.82     1385.39     64.09 o 
   0  10   1     1090.19     1085.43     61.47 o 
   1  10   1     1626.71     1617.94     46.46 o 
   2  10   1     7580.09     7204.37    105.88 o 
   3  10   1        0.13      -18.02     39.19 o 
   4  10   1     4318.44     4340.31     77.13 o 
   5  10   1      780.08      693.42     47.85 o 
   6  10   1      802.20      776.98     71.44 o 
   7  10   1     1464.67     1480.85     77.70 o 
   8  10   1      530.97      517.87     67.70 o 
   9  10   1     1874.14     1943.43     88.19 o 
  10  10   1        8.63      -16.46     68.23 o 
  11  10   1     1038.81     1033.80     88.63 o 
  12  10   1      293.37      232.55    120.46 o 
  -6  11   1     1890.68     2040.26    127.24 o 
  -5  11   1      334.47      299.94    110.61 o 
  -4  11   1     2010.50     1998.79    132.48 o 
  -3  11   1     1832.02     1826.48    123.54 o 
  -2  11   1      491.57      421.59     52.85 o 
  -1  11   1     3782.16     3719.60     82.70 o 
   0  11   1       27.76       22.00     48.86 o 
   1  11   1     3307.66     3183.05     85.60 o 
   2  11   1      119.65      117.16     44.82 o 
   3  11   1     1294.14     1300.90     58.91 o 
   4  11   1     1902.45     1791.70     62.60 o 
   5  11   1      825.69      761.14     52.16 o 
   6  11   1     1867.74     1879.00     73.39 o 
   7  11   1      305.56      313.35     73.10 o 
   8  11   1     2668.19     2859.38     99.36 o 
   9  11   1      530.03      553.51     76.88 o 
  10  11   1      797.13      861.73     83.57 o 
  11  11   1      430.58      440.74     74.87 o 
  12  11   1      128.52      110.77     83.30 o 
  -5  12   1      303.64      261.90    120.97 o 
  -4  12   1     2012.45     2036.10    174.50 o 
  -3  12   1       25.98       12.90    103.54 o 
  -2  12   1     2171.37     2195.60     78.95 o 
  -1  12   1      848.51      845.79     62.37 o 
   0  12   1     1744.73     1741.25     71.71 o 
   1  12   1     3216.19     3155.40     93.22 o 
   2  12   1      467.88      496.96     53.47 o 
   3  12   1     1159.84     1135.20     60.33 o 
   4  12   1       76.86       43.49     49.54 o 
   5  12   1     2064.52     2144.12     80.54 o 
   6  12   1      291.44      262.06     59.99 o 
   7  12   1     1448.19     1419.16     92.36 o 
   8  12   1      667.46      654.98     79.13 o 
   9  12   1      267.63      248.30     76.54 o 
  10  12   1      770.23      775.81     86.93 o 
  11  12   1       10.28        5.44     73.74 o 
  12  12   1      544.91      642.82    119.86 o 
  -4  13   1       89.13       92.75    118.71 o 
  -3  13   1      816.39      846.19    127.71 o 
  -2  13   1      765.81      819.24    115.19 o 
  -1  13   1      367.68      398.75     71.27 o 
   0  13   1     2099.00     2126.44     81.53 o 
   1  13   1       11.80       -0.32     59.15 o 
   2  13   1     2179.39     2163.03     89.40 o 
   3  13   1       28.52       29.76     62.16 o 
   4  13   1     1818.30     1778.08     71.93 o 
   5  13   1     1399.92     1330.67     77.02 o 
   6  13   1      748.37      660.80     83.14 o 
   7  13   1     1455.39     1503.50     99.55 o 
   8  13   1        0.48       29.62     85.43 o 
   9  13   1      954.74     1127.84     93.89 o 
  10  13   1       10.33       -9.48    109.35 o 
  11  13   1      483.66      532.34     84.95 o 
  -3  14   1      933.18     1231.04    236.27 o 
  -2  14   1        1.05      -15.47    116.92 o 
  -1  14   1     1373.95     1433.57     90.67 o 
   0  14   1      311.58      295.27     74.82 o 
   1  14   1     1576.40     1744.83     82.64 o 
   2  14   1      751.92      709.50     78.91 o 
   3  14   1      352.74      422.35     72.47 o 
   4  14   1     1753.27     1975.00    103.17 o 
   5  14   1       10.13       67.04     77.62 o 
   6  14   1     1613.85     1517.02    120.52 o 
   7  14   1      178.03      133.77     84.48 o 
   8  14   1      572.86      729.80     91.40 o 
   9  14   1      360.49      333.32     89.28 o 
  10  14   1      229.43      226.57     91.75 o 
  11  14   1      336.64      363.87    103.46 o 
  -1  15   1      672.69      680.29    162.80 o 
   0  15   1      564.91      617.13     86.77 o 
   1  15   1     1169.60     1209.87     84.12 o 
   2  15   1       18.38      -31.31     69.13 o 
   3  15   1     1447.15     1508.20     93.57 o 
   4  15   1      108.46       77.35     83.89 o 
   5  15   1      676.37      722.26    113.41 o 
   6  15   1      763.54      877.81    117.92 o 
   7  15   1      308.64      276.47    110.89 o 
   8  15   1      830.66      844.97    125.56 o 
   9  15   1        6.11       28.44    120.01 o 
   0  16   1     1349.25     1548.60    181.82 o 
   1  16   1       16.66      -24.04     93.93 o 
   2  16   1      486.51      498.15     79.48 o 
   3  16   1      699.25      758.47    100.10 o 
   4  16   1      332.61      410.66    116.08 o 
   5  16   1      816.22      953.22    126.07 o 
   6  16   1        4.45      -16.49    140.83 o 
  -5 -16   2      820.45      866.68    129.96 o 
  -4 -16   2      368.17      364.17    119.55 o 
  -3 -16   2      492.89      534.23    119.84 o 
  -2 -16   2      969.28     1049.68    127.14 o 
  -1 -16   2        5.21       15.85     87.33 o 
  -9 -15   2       39.55       99.42    207.71 o 
  -8 -15   2      378.02      362.82     92.85 o 
  -7 -15   2      433.47      544.73    101.73 o 
  -6 -15   2      160.47      133.66    106.67 o 
  -5 -15   2      616.87      703.48    118.39 o 
  -4 -15   2      196.45      220.01    110.69 o 
  -3 -15   2     1497.21     1603.87    128.63 o 
  -2 -15   2        4.74       -6.30     89.01 o 
  -1 -15   2      885.67      967.55     90.72 o 
   0 -15   2      307.44      266.20     84.92 o 
   1 -15   2      765.57      829.84    167.36 o 
 -10 -14   2      124.96      152.33     93.17 o 
  -9 -14   2      212.45      183.62     89.13 o 
  -8 -14   2      769.22      886.06     97.70 o 
  -7 -14   2       27.68       15.63     88.28 o 
  -6 -14   2     2109.21     2122.24    113.81 o 
  -5 -14   2      182.61      252.68     83.74 o 
  -4 -14   2      765.28      755.99     89.62 o 
  -3 -14   2      523.94      615.44     76.18 o 
  -2 -14   2      628.35      566.54     78.52 o 
  -1 -14   2      762.33      728.84     81.25 o 
   0 -14   2       98.40       59.62     74.43 o 
   1 -14   2     1059.91     1010.32     98.96 o 
   2 -14   2        6.98       48.03    118.08 o 
 -11 -13   2      364.03      372.51    101.28 o 
 -10 -13   2       14.03      -19.52     84.95 o 
  -9 -13   2      645.56      676.62     89.47 o 
  -8 -13   2        1.25       15.62     79.03 o 
  -7 -13   2     1110.70     1080.16     90.31 o 
  -6 -13   2      253.21      341.26     85.50 o 
  -5 -13   2     1569.79     1491.41     97.34 o 
  -4 -13   2     1273.17     1323.02     70.37 o 
  -3 -13   2      381.49      353.69     60.27 o 
  -2 -13   2     2841.00     2894.62     86.64 o 
  -1 -13   2       66.43       15.75     66.67 o 
   0 -13   2     1790.97     1986.09     91.15 o 
   1 -13   2      772.65      905.62     81.03 o 
   2 -13   2      586.61      609.41    117.61 o 
   3 -13   2      804.27      962.68    132.12 o 
 -11 -12   2        2.24       -9.57     85.08 o 
 -10 -12   2     1055.48     1010.60     94.42 o 
  -9 -12   2      542.12      601.93     83.47 o 
  -8 -12   2      430.83      403.22     78.20 o 
  -7 -12   2     1083.26     1181.12     86.96 o 
  -6 -12   2      495.29      438.11     79.27 o 
  -5 -12   2     1608.82     1693.24     95.65 o 
  -4 -12   2      196.73      197.35     54.33 o 
  -3 -12   2      765.22      833.87     61.16 o 
  -2 -12   2      507.12      456.69     58.06 o 
  -1 -12   2     1153.42     1064.75     73.65 o 
   0 -12   2     1462.52     1545.73     80.84 o 
   1 -12   2      439.66      416.95     69.36 o 
   2 -12   2     2239.64     2361.08     85.17 o 
   3 -12   2       30.65      -27.78    132.01 o 
   4 -12   2     1027.43     1054.94    129.89 o 
   5 -12   2      593.47      520.62    159.68 o 
 -11 -11   2      397.51      325.30     82.09 o 
 -10 -11   2      713.67      744.74     84.62 o 
  -9 -11   2      229.19      185.78     73.75 o 
  -8 -11   2     2025.81     1994.49     92.58 o 
  -7 -11   2       83.81       29.25     67.76 o 
  -6 -11   2     3979.15     3830.89    114.81 o 
  -5 -11   2      708.31      698.69     52.40 o 
  -4 -11   2     2329.82     2236.31     68.97 o 
  -3 -11   2     3137.71     3165.86     77.34 o 
  -2 -11   2      153.13      147.31     49.76 o 
  -1 -11   2     2423.27     2495.37     73.34 o 
   0 -11   2       19.81      -23.15     63.96 o 
   1 -11   2     5240.50     5100.07     93.51 o 
   2 -11   2      990.33      951.27     71.60 o 
   3 -11   2     1288.36     1266.75    115.84 o 
   4 -11   2     1300.64     1200.99    125.78 o 
   5 -11   2      118.28      106.95    113.93 o 
   6 -11   2     1541.90     1543.88    149.84 o 
 -12 -10   2       29.50      -46.70    155.16 o 
 -11 -10   2     1137.32     1222.54     90.88 o 
 -10 -10   2       35.66       71.87     68.98 o 
  -9 -10   2     1304.34     1241.56     82.20 o 
  -8 -10   2      703.08      841.15     75.37 o 
  -7 -10   2      529.52      451.86     67.41 o 
  -6 -10   2     2701.07     2649.26     96.22 o 
  -5 -10   2      304.12      260.44     42.83 o 
  -4 -10   2     3662.78     3717.06     97.73 o 
  -3 -10   2       77.28       30.71     45.79 o 
  -2 -10   2     1484.16     1503.61     59.08 o 
  -1 -10   2     1361.96     1347.65     58.54 o 
   0 -10   2     3213.88     3045.25     83.17 o 
   1 -10   2     3246.06     3234.05     86.07 o 
   2 -10   2      199.58      240.48     45.47 o 
   3 -10   2     3170.71     3004.82     79.70 o 
   4 -10   2       33.01       20.21     97.60 o 
   5 -10   2     1118.21     1084.03    118.27 o 
   6 -10   2      463.27      438.40    120.10 o 
   7 -10   2     1508.94     1787.79    187.66 o 
 -12  -9   2      791.87      827.29    173.37 o 
 -11  -9   2      205.08      230.62     69.30 o 
 -10  -9   2      526.32      497.17     70.01 o 
  -9  -9   2     1291.48     1318.51     79.85 o 
  -8  -9   2      895.57      862.14     71.22 o 
  -7  -9   2     2788.98     2838.26     87.37 o 
  -6  -9   2      413.44      356.97     41.21 o 
  -5  -9   2     6855.62     6853.77     96.69 o 
  -4  -9   2     1832.73     1743.85     55.01 o 
  -3  -9   2     4546.98     4117.80     72.91 o 
  -2  -9   2     4968.61     5111.77     80.13 o 
  -1  -9   2      894.11      813.20     50.11 o 
   0  -9   2     8225.40     8365.04    111.29 o 
   1  -9   2       12.59        9.33     48.62 o 
   2  -9   2     3577.66     3460.89     70.40 o 
   3  -9   2     2225.56     2178.36     67.85 o 
   4  -9   2     1068.39     1143.40    109.32 o 
   5  -9   2     2877.86     2946.74    140.64 o 
   6  -9   2      301.86      374.78    107.06 o 
   7  -9   2     2310.29     2376.82    185.97 o 
   8  -9   2       24.84      -14.84    146.25 o 
 -12  -8   2      803.35      942.17    170.26 o 
 -11  -8   2       91.30       70.65    133.60 o 
 -10  -8   2     2096.79     2040.50     85.47 o 
  -9  -8   2       20.13       27.23     59.32 o 
  -8  -8   2     1987.36     1813.62     77.83 o 
  -7  -8   2     2135.01     2245.45     77.81 o 
  -6  -8   2     2081.40     2060.42     50.91 o 
  -5  -8   2     3901.95     3937.34     71.02 o 
  -4  -8   2      757.13      728.52     41.26 o 
  -3  -8   2     4744.40     5011.29     72.52 o 
  -2  -8   2      523.15      495.12     34.98 o 
  -1  -8   2    13990.47    14067.03    125.45 o 
   0  -8   2      637.15      663.21     49.49 o 
   1  -8   2     2450.70     2281.27     52.84 o 
   2  -8   2     2997.40     2884.55    127.68 o 
   3  -8   2       17.55       35.82     34.52 o 
   4  -8   2     5873.19     5577.46     85.50 o 
   5  -8   2      375.33      272.57     90.68 o 
   6  -8   2     3218.15     3476.44    147.68 o 
   7  -8   2      576.33      459.78    133.40 o 
   8  -8   2      705.78      758.09    151.08 o 
 -13  -7   2      789.82      835.30    209.91 o 
 -12  -7   2        3.92       -2.68    107.79 o 
 -11  -7   2      858.88      831.47    150.87 o 
 -10  -7   2      442.41      405.48     59.40 o 
  -9  -7   2     3173.80     2957.45     86.48 o 
  -8  -7   2     3369.07     3364.55     85.22 o 
  -7  -7   2     1168.15     1216.57     64.06 o 
  -6  -7   2     5792.88     5413.99    160.23 o 
  -5  -7   2      431.32      437.23     34.41 o 
  -4  -7   2     7952.19     7214.10     73.25 o 
  -3  -7   2     3720.66     3738.04     59.34 o 
  -2  -7   2     4126.40     3925.61     53.54 o 
  -1  -7   2    14057.56    14322.05    153.95 o 
   0  -7   2      396.40      376.91     37.28 o 
   1  -7   2     7656.13     7841.84     83.23 o 
   2  -7   2      355.02      273.23     26.40 o 
   3  -7   2     2400.33     2332.24     47.67 o 
   4  -7   2     5541.52     5395.83     74.60 o 
   5  -7   2     3682.71     3629.73    109.83 o 
   6  -7   2     2500.60     2555.05    106.50 o 
   7  -7   2      261.04      261.40    119.59 o 
   8  -7   2     1932.27     2033.35    139.68 o 
   9  -7   2      126.77      181.50    118.13 o 
 -13  -6   2      214.59      248.96    187.70 o 
 -12  -6   2      501.95      514.44    115.24 o 
 -11  -6   2     1261.92     1287.46    125.73 o 
 -10  -6   2      840.20      709.86     57.12 o 
  -9  -6   2     1743.85     1711.38     63.84 o 
  -8  -6   2      757.81      745.85     53.20 o 
  -7  -6   2     4818.23     4689.46     87.19 o 
  -6  -6   2      631.03      730.45     51.84 o 
  -5  -6   2     2149.85     2175.14     41.85 o 
  -4  -6   2      820.99      766.36     36.02 o 
  -3  -6   2      306.67      267.38     29.60 o 
  -2  -6   2    14224.19    14415.97     85.90 o 
  -1  -6   2       66.93       82.57     23.06 o 
   0  -6   2     4845.10     4682.04     62.92 o 
   1  -6   2     2314.94     2283.20     41.20 o 
   2  -6   2     2308.60     2263.51     48.54 o 
   3  -6   2     8580.35     8743.53     88.85 o 
   4  -6   2     1354.67     1399.69     43.94 o 
   5  -6   2     5390.28     5362.10     67.13 o 
   6  -6   2      169.44      190.41     70.51 o 
   7  -6   2     3966.18     4139.89    139.56 o 
   8  -6   2      753.81      719.73     90.42 o 
   9  -6   2      760.81      907.65    125.63 o 
  10  -6   2     1533.81     1735.12    151.54 o 
 -13  -5   2      139.86      147.30    135.76 o 
 -12  -5   2     1180.59     1264.18    108.78 o 
 -11  -5   2       15.84       16.02     83.06 o 
 -10  -5   2     2748.72     2567.15    131.27 o 
  -9  -5   2      695.28      742.60     51.45 o 
  -8  -5   2     1647.41     1662.88     58.13 o 
  -7  -5   2     1853.02     1770.69     61.76 o 
  -6  -5   2     2724.09     2778.82    113.36 o 
  -5  -5   2    10754.70     9840.56    241.76 o 
  -4  -5   2       78.90       98.94     18.48 o 
  -3  -5   2    23175.69    25229.51    127.62 o 
  -2  -5   2     4644.26     4638.90     45.42 o 
  -1  -5   2     1294.89     1241.35     31.43 o 
   0  -5   2    20227.27    20791.90    149.87 o 
   1  -5   2     2878.87     2842.72     55.27 o 
   2  -5   2     8629.45     8128.77    274.46 o 
   3  -5   2      787.26      819.75     27.34 o 
   4  -5   2    13853.26    13990.06     93.98 o 
   5  -5   2     1613.79     1729.16     41.72 o 
   6  -5   2     2457.17     2483.50     91.32 o 
   7  -5   2     1480.28     1515.55     99.89 o 
   8  -5   2      267.53      302.82     78.67 o 
   9  -5   2     2286.79     2157.70    138.24 o 
  10  -5   2        3.38      -11.01    115.92 o 
 -13  -4   2      604.09      589.84    122.15 o 
 -12  -4   2      438.44      433.33     98.50 o 
 -11  -4   2     1278.92     1275.74    100.50 o 
 -10  -4   2     1048.32     1169.05     91.15 o 
  -9  -4   2      131.93      156.64     37.95 o 
  -8  -4   2     2354.41     2266.57     47.32 o 
  -7  -4   2       55.15       28.03     16.61 o 
  -6  -4   2     3980.49     3626.40     48.13 o 
  -5  -4   2      308.47      321.19     20.71 o 
  -4  -4   2    10225.82    11556.11     70.17 o 
  -3  -4   2    10482.93    10901.15     83.44 o 
  -2  -4   2    14175.35    14370.88     76.68 o 
  -1  -4   2     7058.02     7416.29     46.81 o 
   0  -4   2      587.94      643.07     30.58 o 
   1  -4   2    23110.37    25181.99    192.61 o 
   2  -4   2     7779.84     8302.73     53.69 o 
   3  -4   2    19776.19    20073.79    119.28 o 
   4  -4   2     4341.47     4629.90     41.64 o 
   5  -4   2      768.24      798.03     26.64 o 
   6  -4   2     5919.52     5805.14    114.18 o 
   7  -4   2       84.25      151.18     57.56 o 
   8  -4   2     2687.75     2819.10     81.20 o 
   9  -4   2      605.27      589.10     76.51 o 
  10  -4   2     1208.42     1251.16    110.18 o 
  11  -4   2      579.47      496.49    156.08 o 
 -13  -3   2      648.86      986.08    234.59 o 
 -12  -3   2      201.55      164.83     92.00 o 
 -11  -3   2      989.16      932.44     94.32 o 
 -10  -3   2      102.85       57.10     64.01 o 
  -9  -3   2     5582.32     5403.04    106.86 o 
  -8  -3   2     1455.50     1468.78     40.77 o 
  -7  -3   2     5451.60     5318.24     51.44 o 
  -6  -3   2     8307.25     8611.00     97.09 o 
  -5  -3   2     3076.57     3621.99     39.11 o 
  -4  -3   2    25584.05    25784.50    109.30 o 
  -3  -3   2      167.50      253.49     22.39 o 
  -2  -3   2    11069.63    12041.20    100.22 o 
  -1  -3   2     6301.10     6160.12     38.24 o 
   0  -3   2     9374.77     9901.49     43.71 o 
   1  -3   2     8092.11     8797.61     57.96 o 
   2  -3   2     9914.22    10275.95     67.64 o 
   3  -3   2    21219.48    24030.77     93.94 o 
   4  -3   2      132.79      131.71     16.05 o 
   5  -3   2     9231.64     8649.54    147.63 o 
   6  -3   2      546.93      570.94     21.21 o 
   7  -3   2     1194.91     1258.61     52.48 o 
   8  -3   2     3777.69     3554.43     74.99 o 
   9  -3   2     1250.07     1259.52     78.41 o 
  10  -3   2     2521.74     2497.62    137.86 o 
  11  -3   2        8.65       -4.01    111.63 o 
 -12  -2   2      998.90      921.27    101.28 o 
 -11  -2   2      185.36      217.78     82.05 o 
 -10  -2   2      866.02      897.12     74.71 o 
  -9  -2   2     2072.68     2103.16     61.48 o 
  -8  -2   2     1174.97     1253.05     38.41 o 
  -7  -2   2     5122.17     5099.82     39.66 o 
  -6  -2   2      137.26      183.88     16.21 o 
  -5  -2   2    14656.86    15035.62     65.74 o 
  -4  -2   2      625.66      680.82     17.82 o 
  -3  -2   2    43714.91    48082.87    252.05 o 
  -2  -2   2    52741.31    58483.15    283.85 o 
  -1  -2   2     1220.29     1042.55     15.66 o 
   0  -2   2     9654.38    10931.00     45.84 o 
   2  -2   2    32639.23    36146.81    149.08 o 
   3  -2   2      908.79     1039.08     14.63 o 
   4  -2   2     5024.89     5063.52     33.91 o 
   5  -2   2     7747.34     7957.42    172.51 o 
   6  -2   2     2441.13     2299.23     38.62 o 
   7  -2   2     4632.71     4609.23     73.11 o 
   8  -2   2        2.06        6.38     41.96 o 
   9  -2   2     3336.95     3301.68     80.36 o 
  10  -2   2      138.56      122.10     95.92 o 
  11  -2   2     1473.20     1466.25    168.90 o 
  12  -2   2      890.13      825.93    135.68 o 
 -12  -1   2      537.38      561.53    120.68 o 
 -11  -1   2      312.29      269.85     74.26 o 
 -10  -1   2     3297.12     3238.87    100.23 o 
  -9  -1   2       95.18       77.93     42.63 o 
  -8  -1   2     5413.36     5487.91     85.77 o 
  -7  -1   2      989.24      917.55     25.37 o 
  -6  -1   2     2779.46     2744.30     25.71 o 
  -5  -1   2     6721.87     6870.23     50.35 o 
  -4  -1   2     2731.37     3403.46     24.92 o 
  -3  -1   2    12043.92    12532.86     73.50 o 
  -2  -1   2       65.70       60.36     13.97 o 
  -1  -1   2    33258.28    38250.45    148.22 o 
   0  -1   2     1229.89     1298.13     13.81 o 
   1  -1   2    29091.60    32580.90     78.17 o 
   2  -1   2     5223.84     5829.04     30.93 o 
   3  -1   2     1258.10     1419.48     20.01 o 
   4  -1   2    26917.04    29451.67     84.00 o 
   5  -1   2     1093.94     1130.22     19.22 o 
   6  -1   2     5651.16     5499.51     52.80 o 
   7  -1   2      819.53      691.75     42.54 o 
   8  -1   2     3518.92     3594.50     74.34 o 
   9  -1   2     1859.07     1921.34     67.91 o 
  10  -1   2      384.80      389.29     76.35 o 
  11  -1   2     1289.53     1324.51    160.64 o 
  12  -1   2        1.67       68.12    119.80 o 
 -12   0   2        3.24       74.12    114.78 o 
 -11   0   2     1378.98     1300.39    103.67 o 
 -10   0   2      639.52      714.72     65.34 o 
  -9   0   2     2440.26     2464.59     74.79 o 
  -8   0   2     1231.32     1170.59     49.88 o 
  -7   0   2     2606.78     2770.74     51.66 o 
  -6   0   2    11502.25    11804.01     74.27 o 
  -5   0   2       84.45       73.26      7.42 o 
  -4   0   2     7739.54     7124.31     28.23 o 
  -3   0   2    10805.91    11632.25     38.45 o 
  -2   0   2     2357.47     2464.99     18.71 o 
  -1   0   2    35968.14    37231.56    122.30 o 
   0   0   2     6458.84     6742.82     37.26 o 
   1   0   2    27800.64    31967.57     67.79 o 
   2   0   2      155.53      258.22     13.69 o 
   3   0   2     9288.72     9974.95     73.91 o 
   4   0   2     4646.29     5287.96     43.43 o 
   5   0   2     6259.32     5545.02     47.53 o 
   6   0   2     5729.63     6113.55     33.53 o 
   7   0   2     1676.10     1461.64     31.76 o 
   8   0   2     3695.88     3586.02     73.28 o 
   9   0   2       51.67       96.23     46.78 o 
  10   0   2     2488.82     2421.40     86.82 o 
  11   0   2      171.29      156.84     83.64 o 
  12   0   2      873.77      901.55    132.57 o 
 -12   1   2      490.48      491.79    154.57 o 
 -11   1   2      683.86      680.87     97.58 o 
 -10   1   2      406.56      390.67     70.98 o 
  -9   1   2     3072.34     3079.76     81.38 o 
  -8   1   2      204.27      217.88     41.08 o 
  -7   1   2     6011.62     6094.08     67.68 o 
  -6   1   2     1309.97     1240.04     31.75 o 
  -5   1   2     3465.41     3680.43     47.26 o 
  -4   1   2     2311.23     2321.58     34.65 o 
  -3   1   2     2690.87     3328.86     32.82 o 
  -2   1   2     2763.64     2861.92     18.38 o 
  -1   1   2       43.45       31.87     11.41 o 
   0   1   2    51670.77    59316.46    410.11 o 
   1   1   2     2482.34     2830.88     18.14 o 
   2   1   2     3541.59     3790.94     23.02 o 
   3   1   2      938.03     1130.71     20.46 o 
   4   1   2     1874.21     2046.15     27.28 o 
   5   1   2     4064.84     4359.54     42.46 o 
   6   1   2       14.68       32.92     18.00 o 
   7   1   2     5248.21     4990.80     43.23 o 
   8   1   2      554.46      625.47     30.75 o 
   9   1   2      605.11      618.24     51.16 o 
  10   1   2     1729.17     1728.05     90.49 o 
  11   1   2      530.39      488.48     87.99 o 
  12   1   2     1046.01      998.94    107.79 o 
  13   1   2        0.01       -1.34    234.82 o 
 -12   2   2     1283.62     1494.32    241.80 o 
 -11   2   2       16.75       98.65     90.97 o 
 -10   2   2     1777.09     1827.99     91.21 o 
  -9   2   2      223.26      329.90     65.12 o 
  -8   2   2     4847.11     4996.16     88.46 o 
  -7   2   2     4685.08     4606.36     59.83 o 
  -6   2   2     2220.58     2225.50     47.24 o 
  -5   2   2    11683.42    12185.72     89.07 o 
  -4   2   2      640.28      834.26     26.49 o 
  -3   2   2    23659.27    24767.85     89.91 o 
  -2   2   2     1868.39     2086.21     21.45 o 
  -1   2   2    16554.75    18246.16    105.32 o 
   0   2   2    14915.82    15889.78     60.56 o 
   1   2   2      369.01      302.40     13.30 o 
   2   2   2    20535.36    22014.78    104.60 o 
   3   2   2     1128.34     1104.48     18.81 o 
   4   2   2    16514.10    16915.68     80.35 o 
   5   2   2       63.28       71.83     21.26 o 
   6   2   2     4614.16     4435.25     53.16 o 
   7   2   2     2397.38     2578.82     47.88 o 
   8   2   2      741.77      738.52     33.64 o 
   9   2   2     2854.64     3082.66     70.73 o 
  10   2   2        0.26      -15.58     63.68 o 
  11   2   2     2455.13     2457.65     99.18 o 
  12   2   2      316.16      236.28     92.22 o 
  13   2   2      715.10      698.56    168.63 o 
 -11   3   2     1692.97     1831.14    139.32 o 
 -10   3   2     1141.19     1225.98     87.39 o 
  -9   3   2      657.81      648.53     71.47 o 
  -8   3   2     4965.38     5015.66     89.88 o 
  -7   3   2        6.29        9.29     36.17 o 
  -6   3   2     5820.44     5912.20     82.09 o 
  -5   3   2     1235.33     1216.08     44.75 o 
  -4   3   2     9011.71     9083.25     77.00 o 
  -3   3   2     8201.10     8661.38     60.24 o 
  -2   3   2     9431.08    10293.17     82.99 o 
  -1   3   2    12879.02    13265.85     52.07 o 
   0   3   2      101.74      132.21     14.12 o 
   1   3   2     6308.90     6935.66     50.26 o 
   2   3   2     1731.10     1763.24     25.62 o 
   3   3   2     8709.50     9584.16     65.69 o 
   4   3   2     7441.85     7761.38     65.32 o 
   5   3   2      137.87      134.05     30.39 o 
   6   3   2     5477.69     5176.16     57.35 o 
   7   3   2       11.62       11.52     29.97 o 
   8   3   2     2749.77     2540.56     50.21 o 
   9   3   2      499.91      515.68     42.81 o 
  10   3   2     2010.98     1954.67     86.38 o 
  11   3   2     1248.72     1214.67     85.39 o 
  12   3   2      245.31      275.51     94.61 o 
  13   3   2      887.70      793.55    112.97 o 
 -11   4   2     1473.10     1597.73    132.10 o 
 -10   4   2       52.66       52.65     76.46 o 
  -9   4   2     4089.20     4081.25    102.25 o 
  -8   4   2     1024.21     1111.90     75.64 o 
  -7   4   2     4786.55     4679.04     96.07 o 
  -6   4   2     3141.51     2932.75     64.63 o 
  -5   4   2      830.64      792.45     34.59 o 
  -4   4   2    11374.89    10914.31    173.71 o 
  -3   4   2        2.57        9.65     15.74 o 
  -2   4   2    16087.06    16663.65     76.13 o 
  -1   4   2     1587.39     1516.37     20.77 o 
   0   4   2     9230.80    10365.60     46.92 o 
   1   4   2     3038.48     3097.09     32.61 o 
   2   4   2     2263.61     2178.26     38.06 o 
   3   4   2    11182.10    11221.13     84.49 o 
   4   4   2        4.54       15.09     23.57 o 
   5   4   2    10004.25     9381.48     73.81 o 
   6   4   2     1470.48     1620.50     49.41 o 
   7   4   2     4588.51     4358.51     71.63 o 
   8   4   2     3424.91     3526.12     65.85 o 
   9   4   2     1075.33     1004.57     51.07 o 
  10   4   2     2866.85     2820.73     96.44 o 
  11   4   2        1.09        5.14     96.94 o 
  12   4   2     1319.01     1352.12    110.02 o 
  13   4   2       37.47       46.83    114.62 o 
 -10   5   2     1208.02     1257.12    126.43 o 
  -9   5   2     1608.28     1810.12     93.50 o 
  -8   5   2     1047.67      991.43    101.75 o 
  -7   5   2     5914.49     5987.91    170.63 o 
  -6   5   2       62.13      147.72     57.62 o 
  -5   5   2     2738.64     2719.35     64.91 o 
  -4   5   2     1881.66     1690.15     25.87 o 
  -3   5   2     7096.58     6798.27     43.46 o 
  -2   5   2     9213.75     9831.14     77.06 o 
  -1   5   2     1919.81     2152.86     31.66 o 
   0   5   2    10818.89    10568.77    103.62 o 
   1   5   2      147.52      150.18     21.58 o 
   2   5   2     6449.72     6422.47     57.76 o 
   3   5   2     1442.40     1562.74     43.60 o 
   4   5   2     2472.66     2509.36     53.57 o 
   5   5   2     4373.64     4217.27     54.13 o 
   6   5   2     2540.14     2341.97     45.20 o 
   7   5   2     5181.39     5073.56     85.14 o 
   8   5   2       17.24       18.73     44.93 o 
   9   5   2     2804.97     2730.31     77.33 o 
  10   5   2      423.93      395.50     57.67 o 
  11   5   2     1703.79     1624.98    119.54 o 
  12   5   2      576.59      481.14    114.36 o 
  13   5   2      275.45      216.22    117.48 o 
 -10   6   2     1275.59     1412.08    141.13 o 
  -9   6   2       21.89       51.69    100.89 o 
  -8   6   2     2748.33     2710.37    134.42 o 
  -7   6   2      348.28      342.63     72.33 o 
  -6   6   2     3612.80     3570.04    102.91 o 
  -5   6   2     2892.95     3018.55    103.03 o 
  -4   6   2     2185.81     2030.23     42.75 o 
  -3   6   2     7184.26     7444.58     55.46 o 
  -2   6   2        1.72        8.35     22.10 o 
  -1   6   2    13414.32    12263.68    216.67 o 
   0   6   2     2599.33     2858.37     49.23 o 
   1   6   2     6261.96     6309.75     56.26 o 
   2   6   2      544.45      494.51     29.01 o 
   3   6   2     2695.94     2580.96     54.00 o 
   4   6   2    15623.20    15815.30    118.45 o 
   5   6   2      620.55      528.51     43.26 o 
   6   6   2     5671.22     5510.41     66.92 o 
   7   6   2      732.44      741.40     37.56 o 
   8   6   2     2569.39     2432.73     74.43 o 
   9   6   2     1354.72     1389.09     68.20 o 
  10   6   2     1149.71     1132.10     69.94 o 
  11   6   2     1923.10     1779.73    125.82 o 
  12   6   2      138.85       38.69    109.70 o 
  13   6   2     1602.97     1723.55    147.90 o 
  -9   7   2     1215.35     1162.94    157.11 o 
  -8   7   2      983.38     1089.50    118.98 o 
  -7   7   2      798.04      820.79     84.61 o 
  -6   7   2     3308.68     3260.64    157.53 o 
  -5   7   2      177.40      116.19     80.41 o 
  -4   7   2     3876.77     3899.10     66.21 o 
  -3   7   2      600.99      490.04     29.69 o 
  -2   7   2     6262.71     6080.77     65.99 o 
  -1   7   2     3573.59     3461.90     54.05 o 
   0   7   2      350.90      328.23     31.12 o 
   1   7   2     8476.08     8203.88     65.00 o 
   2   7   2      164.69      130.79     31.19 o 
   3   7   2     5096.81     5004.61     71.98 o 
   4   7   2     2616.24     2720.88     50.72 o 
   5   7   2     3874.98     3582.67     86.30 o 
   6   7   2     2303.44     2162.85     52.03 o 
   7   7   2     1660.47     1570.88     52.58 o 
   8   7   2     3661.82     3684.58     87.45 o 
   9   7   2       34.57       -3.87     56.39 o 
  10   7   2     2473.22     2469.60     88.38 o 
  11   7   2       74.99       -1.65    100.83 o 
  12   7   2     1160.30     1185.34    127.53 o 
  13   7   2      496.34      470.49    125.69 o 
  -9   8   2     1572.30     1644.93    176.99 o 
  -8   8   2       95.51      117.57    106.86 o 
  -7   8   2     2151.20     2154.40    109.82 o 
  -6   8   2      538.04      463.03     93.59 o 
  -5   8   2     2462.16     2523.35    121.64 o 
  -4   8   2     2971.37     2888.17     90.71 o 
  -3   8   2      214.10      201.06     35.58 o 
  -2   8   2     1507.88     1491.30     43.78 o 
  -1   8   2     1094.68     1054.72     49.40 o 
   0   8   2     4503.41     4283.96     58.07 o 
   1   8   2      143.85      135.79     30.14 o 
   2   8   2     5747.64     5627.31     76.68 o 
   3   8   2     3317.94     3058.17     63.63 o 
   4   8   2     3552.87     3276.26     58.97 o 
   5   8   2     4760.92     4384.65     63.43 o 
   6   8   2       74.30       20.90     48.09 o 
   7   8   2     4264.20     4141.77     76.00 o 
   8   8   2     1008.05      959.80     65.73 o 
   9   8   2     4439.42     4188.11     90.93 o 
  10   8   2     1567.85     1557.15     81.37 o 
  11   8   2      214.65      145.84     68.65 o 
  12   8   2      829.29      817.12    121.79 o 
  13   8   2       15.68      -20.58    136.34 o 
  -8   9   2     1056.75     1111.50    134.25 o 
  -7   9   2      464.39      379.52     92.22 o 
  -6   9   2      851.19      757.54     91.22 o 
  -5   9   2     2876.83     2862.03    134.16 o 
  -4   9   2      143.13       80.48     83.94 o 
  -3   9   2     4740.25     4546.79     72.39 o 
  -2   9   2      234.18      242.40     34.69 o 
  -1   9   2     1652.32     1519.71     40.55 o 
   0   9   2     1893.68     1918.52     50.93 o 
   1   9   2      947.99      965.45     39.03 o 
   2   9   2     5704.29     5481.06     78.32 o 
   3   9   2      116.11       81.68     34.22 o 
   4   9   2     3495.10     3558.49     65.30 o 
   5   9   2       19.10       10.99     39.04 o 
   6   9   2     5577.38     5501.40    111.15 o 
   7   9   2     2060.16     1958.33     64.47 o 
   8   9   2     1265.30     1167.69     71.92 o 
   9   9   2     3160.14     3144.67     95.98 o 
  10   9   2       21.99       39.79     68.81 o 
  11   9   2     1271.56     1336.79     85.33 o 
  12   9   2       23.53       11.92    145.01 o 
  -7  10   2       61.01       76.97     97.12 o 
  -6  10   2     1623.10     1719.18    111.86 o 
  -5  10   2      148.92      158.40     82.49 o 
  -4  10   2     1711.71     1622.11    116.78 o 
  -3  10   2     1448.75     1440.96     55.80 o 
  -2  10   2     2272.52     2134.09     65.05 o 
  -1  10   2     1878.60     1954.66     63.67 o 
   0  10   2      578.28      528.60     39.53 o 
   1  10   2     5811.18     5537.19     79.89 o 
   2  10   2     2478.95     2358.51     54.50 o 
   3  10   2     5531.28     5518.69     86.05 o 
   4  10   2     2615.07     2507.41     58.83 o 
   5  10   2     1119.19     1134.31     52.14 o 
   6  10   2     3732.79     3688.26    101.91 o 
   7  10   2      146.53       28.19     60.68 o 
   8  10   2     2711.85     2692.25     93.29 o 
   9  10   2      204.89      150.97     66.69 o 
  10  10   2      795.85      820.17     71.96 o 
  11  10   2      556.53      474.14     80.71 o 
  12  10   2      133.35      180.33    117.12 o 
  -6  11   2     1177.82     1333.19    121.15 o 
  -5  11   2      290.04      141.07     91.49 o 
  -4  11   2     1927.06     1772.10    130.50 o 
  -3  11   2        4.98      -25.26     92.65 o 
  -2  11   2     3371.71     3094.89     77.94 o 
  -1  11   2      113.41      113.88     50.78 o 
   0  11   2     2336.86     2229.26     71.08 o 
   1  11   2     1080.70     1113.41     65.96 o 
   2  11   2      748.56      704.44     43.27 o 
   3  11   2     4253.54     4262.08     71.46 o 
   4  11   2      393.37      300.01     43.62 o 
   5  11   2     3041.33     2994.41     65.05 o 
   6  11   2      269.62      239.23     65.89 o 
   7  11   2     2872.58     2997.11    104.01 o 
   8  11   2      514.37      452.33     71.95 o 
   9  11   2      549.90      548.25     76.94 o 
  10  11   2      872.14      944.22     76.76 o 
  11  11   2       34.38       65.89     81.59 o 
  12  11   2      554.45      582.19     91.24 o 
  -5  12   2     1202.34     1003.55    155.75 o 
  -4  12   2      180.99      201.59    110.47 o 
  -3  12   2     1698.14     1714.72    131.48 o 
  -2  12   2     1132.05     1131.39     69.44 o 
  -1  12   2     1394.91     1359.78     69.18 o 
   0  12   2     3393.89     3415.64     85.80 o 
   1  12   2        4.36        1.11     58.90 o 
   2  12   2     3732.49     3747.27     96.24 o 
   3  12   2       31.41        2.76     47.85 o 
   4  12   2     2236.39     2152.90     62.24 o 
   5  12   2     1358.42     1319.97     72.95 o 
   6  12   2      948.31      895.40     69.29 o 
   7  12   2     2189.89     2129.16     99.07 o 
   8  12   2      130.85       95.87     72.05 o 
   9  12   2     1299.98     1440.91     91.72 o 
  10  12   2      121.15      102.08     70.57 o 
  11  12   2      526.40      487.25     89.91 o 
  12  12   2      197.75      157.75    108.09 o 
  -4  13   2      542.08      450.48    105.54 o 
  -3  13   2     1327.57     1317.77    134.20 o 
  -2  13   2       24.26      -10.51    102.64 o 
  -1  13   2     2195.61     2244.14     91.36 o 
   0  13   2      477.60      477.33     63.69 o 
   1  13   2     1479.99     1553.52     74.69 o 
   2  13   2     1200.79     1167.05     78.34 o 
   3  13   2     1924.86     1851.60     84.43 o 
   4  13   2     1187.92     1307.81     76.33 o 
   5  13   2       88.57      110.52     60.24 o 
   6  13   2     1644.88     1757.08     83.78 o 
   7  13   2      314.88      212.77     77.89 o 
   8  13   2     1293.33     1457.65     93.80 o 
   9  13   2      331.68      339.27     82.46 o 
  10  13   2      199.24      230.65     75.82 o 
  11  13   2      671.87      749.09     97.37 o 
  -3  14   2        5.08      -17.54    203.04 o 
  -2  14   2      973.54     1056.15    131.34 o 
  -1  14   2      641.01      584.06    108.78 o 
   0  14   2      422.29      446.95     69.51 o 
   1  14   2     2501.96     2687.29     91.57 o 
   2  14   2      353.27      420.04     67.62 o 
   3  14   2     2216.65     2286.44     93.61 o 
   4  14   2      242.99      254.75     82.06 o 
   5  14   2     1474.94     1532.86     97.74 o 
   6  14   2      611.84      553.83    105.03 o 
   7  14   2      342.48      386.03    102.34 o 
   8  14   2      895.59      956.37    101.72 o 
   9  14   2        6.55        1.58     95.17 o 
  10  14   2      686.83      757.87     87.74 o 
  11  14   2       39.21       21.99     98.95 o 
  -1  15   2       33.14      -27.17    149.68 o 
   0  15   2     1666.09     1697.04     99.75 o 
   1  15   2       89.11      102.73     70.10 o 
   2  15   2     1174.72     1139.92     81.20 o 
   3  15   2      632.49      677.99     83.26 o 
   4  15   2      461.63      513.10     89.88 o 
   5  15   2     1011.29      968.35    115.75 o 
   6  15   2        5.07      -27.80    105.75 o 
   7  15   2     1134.97     1206.62    129.10 o 
   8  15   2       12.39      -16.26    111.24 o 
   9  15   2      391.27      452.34     94.09 o 
   0  16   2      430.88      624.18    231.97 o 
   1  16   2      673.87      703.91     93.20 o 
   2  16   2      544.47      654.83     81.35 o 
   3  16   2        9.63       11.00     80.80 o 
   4  16   2     1153.86     1244.98    109.80 o 
   5  16   2       52.79      101.42    114.15 o 
   6  16   2      619.29      652.33    121.44 o 
   7  16   2      167.94      113.43     94.49 o 
   8  16   2      201.56      254.11    181.35 o 
  -7 -16   3      232.95      381.57    261.05 o 
  -4 -16   3      193.02      122.47    143.40 o 
  -3 -16   3      975.35     1074.09    131.50 o 
  -2 -16   3       18.97       69.25    113.92 o 
  -9 -15   3      284.92      314.99    218.55 o 
  -8 -15   3      369.44      428.30    163.54 o 
  -7 -15   3      135.17      139.61     90.16 o 
  -6 -15   3      664.83      609.40    101.54 o 
  -5 -15   3       22.52        3.79    107.83 o 
  -4 -15   3     1328.81     1504.08    132.20 o 
  -3 -15   3      167.18      206.11    108.70 o 
  -2 -15   3      687.83      722.71     88.35 o 
  -1 -15   3      725.33      794.98     92.08 o 
   0 -15   3       92.48       80.12     82.20 o 
   1 -15   3      868.60      898.70    168.23 o 
 -10 -14   3       37.99       13.50    114.46 o 
  -9 -14   3      780.70      810.78     99.36 o 
  -8 -14   3        0.14        6.90     87.89 o 
  -7 -14   3     1398.47     1471.76    102.73 o 
  -6 -14   3      594.86      661.52     96.36 o 
  -5 -14   3      608.78      586.06     90.81 o 
  -4 -14   3      327.07      417.31     87.16 o 
  -3 -14   3      197.65       71.73     63.78 o 
  -2 -14   3     1520.12     1686.34     93.87 o 
  -1 -14   3        1.47       -1.76     74.33 o 
   0 -14   3      914.89      915.01     86.46 o 
   1 -14   3      527.55      601.83     79.64 o 
   2 -14   3      635.18      676.13    132.37 o 
 -11 -13   3        6.18        3.81    132.93 o 
 -10 -13   3      204.15      159.42     86.00 o 
  -9 -13   3      101.69      152.93     84.24 o 
  -8 -13   3      621.43      574.87     88.45 o 
  -7 -13   3      662.26      733.30     86.72 o 
  -6 -13   3      748.73      619.02     89.74 o 
  -5 -13   3     1857.59     1930.63    107.28 o 
  -4 -13   3        4.75        6.67     74.33 o 
  -3 -13   3     1334.76     1383.67     73.74 o 
  -2 -13   3      214.73      227.12     63.24 o 
  -1 -13   3     1200.88     1191.46     83.50 o 
   0 -13   3      959.23     1037.75     82.91 o 
   1 -13   3       46.30       16.00     71.14 o 
   2 -13   3     1622.04     1666.89    137.19 o 
   3 -13   3        4.62       25.15    145.01 o 
 -11 -12   3      248.55      167.16     84.67 o 
 -10 -12   3      768.26      901.30     92.41 o 
  -9 -12   3       34.68      -26.64     76.84 o 
  -8 -12   3      898.75     1095.01     89.12 o 
  -7 -12   3       54.51       35.76     72.74 o 
  -6 -12   3     2059.89     2176.08    106.21 o 
  -5 -12   3      559.84      519.24     79.96 o 
  -4 -12   3     1351.92     1295.04     67.93 o 
  -3 -12   3     1620.55     1674.29     70.90 o 
  -2 -12   3      671.75      515.38     60.54 o 
  -1 -12   3     2414.13     2491.94     90.34 o 
   0 -12   3       85.46       58.88     64.26 o 
   1 -12   3     2441.87     2494.65    103.54 o 
   2 -12   3      703.09      833.68     70.59 o 
   3 -12   3      805.45      937.98    122.73 o 
   4 -12   3      696.48      650.84    122.92 o 
   5 -12   3       81.31       56.66    202.47 o 
 -11 -11   3      553.10      503.36     84.85 o 
 -10 -11   3        2.55       41.03     76.99 o 
  -9 -11   3      607.70      597.05     79.02 o 
  -8 -11   3      291.84      298.87     73.95 o 
  -7 -11   3     2560.05     2287.95     95.54 o 
  -6 -11   3      588.14      676.74     86.81 o 
  -5 -11   3      388.89      352.84     71.61 o 
  -4 -11   3     3151.88     3379.60     78.45 o 
  -3 -11   3       12.06      -13.54     49.78 o 
  -2 -11   3     1819.24     1853.15     69.25 o 
  -1 -11   3       41.18       37.36     50.38 o 
   0 -11   3     3469.20     3450.67     94.31 o 
   1 -11   3     3376.46     3318.85     95.24 o 
   2 -11   3     1139.90     1293.82     70.94 o 
   3 -11   3     2216.33     2208.91     80.13 o 
   4 -11   3        7.74       11.43    108.22 o 
   5 -11   3     1256.82     1194.71    135.15 o 
   6 -11   3      816.15      962.16    238.21 o 
 -12 -10   3      369.81      383.01    160.32 o 
 -11 -10   3      388.75      534.46     82.02 o 
 -10 -10   3      790.71      821.90     82.09 o 
  -9 -10   3      948.77      934.09     80.17 o 
  -8 -10   3      810.73      755.43     75.20 o 
  -7 -10   3     2623.50     2639.72     93.14 o 
  -6 -10   3       26.45       57.74     60.89 o 
  -5 -10   3     3836.16     3670.43     82.48 o 
  -4 -10   3      661.00      657.48     51.12 o 
  -3 -10   3     3026.39     2874.97     71.18 o 
  -2 -10   3      948.62     1001.74     55.73 o 
  -1 -10   3      264.39      237.53     47.49 o 
   0 -10   3     6912.10     6855.09    112.26 o 
   1 -10   3       99.43      101.60     55.83 o 
   2 -10   3     5331.72     5089.06    112.44 o 
   3 -10   3      585.59      669.10     59.80 o 
   4 -10   3     1378.33     1463.92    120.63 o 
   5 -10   3     2211.55     2136.61    138.41 o 
   6 -10   3      272.48      276.57    142.08 o 
   7 -10   3     2323.50     2133.13    270.82 o 
 -12  -9   3      464.55      437.82    155.65 o 
 -11  -9   3      312.77      258.70    102.79 o 
 -10  -9   3      737.26      699.41     75.41 o 
  -9  -9   3        0.04       12.71     63.62 o 
  -8  -9   3     3609.67     3509.37     98.52 o 
  -7  -9   3      111.90      130.75     58.80 o 
  -6  -9   3     1461.26     1372.32     71.92 o 
  -5  -9   3     1029.09     1057.34     53.48 o 
  -4  -9   3     1018.82      905.89     48.72 o 
  -3  -9   3     7774.15     7736.87    128.01 o 
  -2  -9   3      207.93      158.92     43.34 o 
  -1  -9   3     5444.66     5525.69     85.58 o 
   0  -9   3     3110.16     3207.90     80.82 o 
   1  -9   3     4432.92     4251.33     88.91 o 
   2  -9   3     4426.39     4359.46     73.39 o 
   3  -9   3      926.49      933.47     56.88 o 
   4  -9   3     4056.56     4026.36     84.51 o 
   5  -9   3      274.52      261.38    102.53 o 
   6  -9   3     3695.91     3739.10    194.86 o 
   7  -9   3      381.64      423.65    148.01 o 
   8  -9   3     1155.28     1257.27    247.59 o 
 -12  -8   3       10.37       37.96    144.81 o 
 -11  -8   3     1085.72     1180.58    166.21 o 
 -10  -8   3      371.17      347.47     65.09 o 
  -9  -8   3     2188.01     2135.07     85.50 o 
  -8  -8   3      805.57     1013.74     68.77 o 
  -7  -8   3      147.52      155.53     55.66 o 
  -6  -8   3     1734.84     1756.22     71.97 o 
  -5  -8   3      200.09      189.57     36.15 o 
  -4  -8   3     4709.25     4669.45     77.53 o 
  -3  -8   3     1417.59     1420.23     49.73 o 
  -2  -8   3     3996.17     3763.00     58.79 o 
  -1  -8   3     6910.34     6833.35     87.59 o 
   0  -8   3     2886.92     2862.05     64.25 o 
   1  -8   3     7083.00     7149.43    100.29 o 
   2  -8   3      149.40      147.83     40.80 o 
   3  -8   3     5258.10     5223.40     69.81 o 
   4  -8   3     2115.43     2081.81     60.50 o 
   5  -8   3     2951.59     3037.30    143.03 o 
   6  -8   3     1554.94     1416.01    148.96 o 
   7  -8   3      502.13      518.57    135.43 o 
   8  -8   3     1786.75     1860.95    147.20 o 
 -13  -7   3       56.19       71.46    179.26 o 
 -12  -7   3      555.10      506.81    158.27 o 
 -11  -7   3      507.26      477.37    143.89 o 
 -10  -7   3      354.52      320.78     60.08 o 
  -9  -7   3     2055.59     2107.27     80.68 o 
  -8  -7   3      174.62      140.24     53.88 o 
  -7  -7   3     3162.50     3016.89     81.14 o 
  -6  -7   3      103.30      126.78     49.54 o 
  -5  -7   3     3507.17     3360.81     73.18 o 
  -4  -7   3     4230.94     4377.57     68.34 o 
  -3  -7   3     1175.52     1108.99     42.33 o 
  -2  -7   3     9460.95     9837.74     79.06 o 
  -1  -7   3      455.74      445.93     26.18 o 
   0  -7   3    11168.12    11298.55     94.52 o 
   1  -7   3     2041.08     2044.21     55.35 o 
   2  -7   3     8617.13     8287.79     88.25 o 
   3  -7   3     5501.58     5704.71     65.96 o 
   4  -7   3      390.18      483.02     41.60 o 
   5  -7   3     5822.59     5663.57    130.47 o 
   6  -7   3      335.66      382.47     90.06 o 
   7  -7   3     2554.24     2281.04    130.79 o 
   8  -7   3      571.34      626.61    119.88 o 
   9  -7   3      671.36      628.48    133.17 o 
 -13  -6   3      291.24      188.39    184.97 o 
 -12  -6   3      759.14      747.47    128.73 o 
 -11  -6   3        2.08        0.30    109.05 o 
 -10  -6   3     2481.50     2433.86    135.90 o 
  -9  -6   3      234.79      262.12     51.08 o 
  -8  -6   3      720.87      722.51     53.61 o 
  -7  -6   3     2623.40     2656.03     68.57 o 
  -6  -6   3     1266.24     1265.00     36.77 o 
  -5  -6   3     6170.44     6186.90     71.25 o 
  -4  -6   3      567.27      563.12     26.97 o 
  -3  -6   3     4500.11     4456.57     58.44 o 
  -2  -6   3     1758.72     1772.09     38.85 o 
  -1  -6   3    16102.66    16750.55     88.24 o 
   0  -6   3     5013.42     4940.57     70.22 o 
   1  -6   3     1420.97     1380.07     50.15 o 
   2  -6   3     8063.34     8435.48     90.78 o 
   3  -6   3       61.14       57.01     27.69 o 
   4  -6   3     8485.08     8216.63     84.64 o 
   5  -6   3       21.80       34.62     33.56 o 
   6  -6   3     3799.40     3622.87    128.19 o 
   7  -6   3     2719.55     2861.41    127.99 o 
   8  -6   3      249.07      289.72     84.57 o 
   9  -6   3     1379.10     1471.57    112.57 o 
  10  -6   3       44.84       67.55    122.88 o 
 -13  -5   3      665.72      764.90    150.48 o 
 -12  -5   3       45.03      100.65     95.58 o 
 -11  -5   3     2052.39     2080.22    137.81 o 
 -10  -5   3     1045.44     1074.24    114.77 o 
  -9  -5   3      740.92      778.37     52.74 o 
  -8  -5   3     1655.74     1753.16     59.89 o 
  -7  -5   3        1.42       13.19     40.03 o 
  -6  -5   3    10055.39    10131.45    102.19 o 
  -5  -5   3      754.62      764.92     30.55 o 
  -4  -5   3    10610.10    10869.60     86.35 o 
  -3  -5   3     4646.48     4428.16     53.82 o 
  -2  -5   3     7772.77     7885.57     75.87 o 
  -1  -5   3    10574.50    10656.07     84.25 o 
   0  -5   3      724.85      792.65     37.09 o 
   1  -5   3    11028.21    11508.08    108.82 o 
   2  -5   3      328.66      372.42     36.56 o 
   3  -5   3     8655.85     8572.15     76.73 o 
   4  -5   3     4248.67     4430.92     59.39 o 
   5  -5   3     3640.55     3632.28     64.67 o 
   6  -5   3     5574.78     5540.44    139.25 o 
   7  -5   3       35.00       35.15     72.28 o 
   8  -5   3     3682.44     3676.92    122.44 o 
   9  -5   3      669.12      552.32     91.98 o 
  10  -5   3     1030.48      994.22    134.20 o 
 -13  -4   3      672.06      776.93    148.00 o 
 -12  -4   3      322.09      286.95     96.22 o 
 -11  -4   3     2563.35     2580.80    145.61 o 
 -10  -4   3       43.23      116.69     94.04 o 
  -9  -4   3     2300.43     2196.73     69.10 o 
  -8  -4   3      433.10      519.41     44.16 o 
  -7  -4   3     1448.06     1345.43     39.11 o 
  -6  -4   3     1019.45      979.74     31.50 o 
  -5  -4   3    12115.35    13175.54     95.26 o 
  -4  -4   3    24401.87    26095.95    169.79 o 
  -3  -4   3       28.43       67.21     24.95 o 
  -2  -4   3    16703.68    17907.46     81.59 o 
  -1  -4   3     2572.69     2848.54     39.69 o 
   0  -4   3    11844.51    12542.78    113.89 o 
   1  -4   3     6675.16     7219.24     73.77 o 
   2  -4   3     3662.54     3652.32     55.03 o 
   3  -4   3    10764.16    11221.83     82.03 o 
   4  -4   3     1279.18     1274.80     42.93 o 
   5  -4   3     3257.54     3285.62     68.94 o 
   6  -4   3     2156.95     2239.06     83.76 o 
   7  -4   3     2281.17     2508.51     84.99 o 
   8  -4   3      890.79      839.72     74.67 o 
   9  -4   3     1194.40     1235.70     85.79 o 
  10  -4   3     1346.18     1321.78    112.73 o 
  11  -4   3       85.93      109.91    151.03 o 
 -13  -3   3        1.01      122.85    218.68 o 
 -12  -3   3     1926.88     2006.61    120.49 o 
 -11  -3   3      163.14      239.95     86.51 o 
 -10  -3   3     2485.05     2440.32    102.97 o 
  -9  -3   3     3064.54     3116.67     89.85 o 
  -8  -3   3      772.87      778.70     39.34 o 
  -7  -3   3     5474.81     5234.54     65.83 o 
  -6  -3   3      110.99      189.09     21.61 o 
  -5  -3   3     8972.34     8251.68    103.65 o 
  -4  -3   3     4204.63     4676.49     45.86 o 
  -3  -3   3     9683.50    10304.17     82.19 o 
  -2  -3   3    12867.90    13398.29    105.13 o 
  -1  -3   3     5532.46     5815.85     49.14 o 
   0  -3   3    11267.48    11635.17     85.74 o 
   1  -3   3     2562.47     2527.96     28.43 o 
   2  -3   3    44576.21    49850.00    320.87 o 
   3  -3   3     1418.55     1471.22     27.36 o 
   4  -3   3     5375.95     5257.76     41.59 o 
   5  -3   3     3876.81     3769.98     44.86 o 
   6  -3   3      552.05      559.54     55.28 o 
   7  -3   3     5160.33     5144.67     88.80 o 
   8  -3   3        2.52       23.28     50.90 o 
   9  -3   3     3197.61     3139.83    100.64 o 
  10  -3   3      197.50      187.87    107.02 o 
  11  -3   3      944.30      950.27    127.68 o 
 -13  -2   3      655.32      711.19    234.67 o 
 -12  -2   3      974.50     1078.99    133.80 o 
 -11  -2   3      528.96      474.58     88.22 o 
 -10  -2   3     1849.25     1741.72     83.73 o 
  -9  -2   3        3.36       -0.58     47.73 o 
  -8  -2   3     7814.46     7534.27     68.35 o 
  -7  -2   3     1003.94      927.73     35.24 o 
  -6  -2   3     5944.23     5670.85     50.90 o 
  -5  -2   3    11289.00    12180.82     62.89 o 
  -4  -2   3     1050.36     1112.26     28.85 o 
  -3  -2   3    24978.08    26837.86    176.42 o 
  -2  -2   3    10127.34    11045.59     59.18 o 
  -1  -2   3     1831.19     1936.94     22.19 o 
   0  -2   3      558.11      638.20     17.10 o 
   1  -2   3     5570.13     6329.00     38.44 o 
   2  -2   3     3596.80     4011.07     28.37 o 
   3  -2   3     8149.68     8213.92     56.50 o 
   4  -2   3     2652.45     2757.76     29.60 o 
   5  -2   3      537.04      495.67     21.41 o 
   6  -2   3     6277.69     6150.14     39.24 o 
   7  -2   3       64.68      110.62     39.49 o 
   8  -2   3     2196.67     2240.26     63.28 o 
   9  -2   3      912.46      891.12     63.76 o 
  10  -2   3     1185.61     1185.67    116.05 o 
  11  -2   3     2300.53     2408.66    187.84 o 
  12  -2   3       54.36       75.11    156.48 o 
 -12  -1   3       29.05       61.86    140.31 o 
 -11  -1   3     2004.12     1967.60    106.73 o 
 -10  -1   3      418.33      443.65     70.19 o 
  -9  -1   3     1427.04     1545.56     58.74 o 
  -8  -1   3     3949.08     3729.85     86.10 o 
  -7  -1   3     1508.05     1468.16     23.47 o 
  -6  -1   3     8980.87     9011.17     48.23 o 
  -5  -1   3       43.77       43.71     13.78 o 
  -4  -1   3    11519.13    11500.44     55.70 o 
  -3  -1   3     3227.24     3255.29     26.91 o 
  -2  -1   3    18354.46    19538.40     87.71 o 
  -1  -1   3    12852.83    13435.31     76.07 o 
   0  -1   3       93.60      122.82     12.54 o 
   1  -1   3     6869.94     7214.99     47.00 o 
   2  -1   3       89.11      131.86     11.95 o 
   3  -1   3    10028.33    10461.22     46.71 o 
   4  -1   3      972.95      889.76     21.81 o 
   5  -1   3     3978.79     3819.73     36.41 o 
   6  -1   3     3861.57     3907.34     44.34 o 
   7  -1   3     1731.43     1670.06     29.86 o 
   8  -1   3     2424.62     2363.77     62.63 o 
   9  -1   3      124.27      115.69     49.48 o 
  10  -1   3     2164.55     2070.73     99.26 o 
  11  -1   3      320.08      284.72    140.91 o 
  12  -1   3     1330.01     1283.90    143.64 o 
 -12   0   3      953.63      889.26    132.58 o 
 -11   0   3      836.85      916.64    118.64 o 
 -10   0   3      819.69      739.98     73.84 o 
  -9   0   3     2633.23     2517.34     75.39 o 
  -8   0   3        7.00       14.88     44.68 o 
  -7   0   3     9459.65     9497.44    114.96 o 
  -6   0   3     1428.75     1290.75     52.12 o 
  -5   0   3     5088.32     4779.21     27.77 o 
  -4   0   3     5032.20     5262.46     30.91 o 
  -3   0   3     4033.06     4404.58     27.27 o 
  -2   0   3     3652.58     4147.47     24.40 o 
  -1   0   3     4576.43     4772.32     25.82 o 
   0   0   3    10137.78    11723.57     60.83 o 
   1   0   3     6195.34     6680.66     29.35 o 
   2   0   3     8036.80     8502.72     31.55 o 
   3   0   3     3053.17     3281.66     27.29 o 
   4   0   3     1833.23     1734.29     27.96 o 
   5   0   3     7872.26     8528.37     49.35 o 
   6   0   3      143.48      154.29     17.05 o 
   7   0   3     4340.92     4371.63     37.34 o 
   8   0   3       36.13       30.95     43.83 o 
   9   0   3     3992.52     4062.15     83.18 o 
  10   0   3     1377.87     1378.84     89.60 o 
  11   0   3      743.17      765.00    108.54 o 
  12   0   3     1907.06     1769.64    147.50 o 
 -12   1   3     1212.25     1217.98    165.21 o 
 -11   1   3      112.43       93.88    106.76 o 
 -10   1   3     3490.48     3525.09    106.12 o 
  -9   1   3      141.43      171.65     53.59 o 
  -8   1   3     3977.13     3987.14     77.99 o 
  -7   1   3     7128.77     7114.84     74.55 o 
  -6   1   3     2100.05     2172.92     48.73 o 
  -5   1   3    11430.73    11744.96     85.11 o 
  -4   1   3      598.39      759.38     18.01 o 
  -3   1   3    10316.71    10220.38     44.22 o 
  -2   1   3     5269.90     5520.04     31.86 o 
  -1   1   3     3658.11     4066.07     26.70 o 
   0   1   3     8478.08     8925.87     48.73 o 
   1   1   3     2599.60     2869.95     23.44 o 
   2   1   3    11284.44    11907.47     65.48 o 
   3   1   3     1915.19     2066.10     25.86 o 
   4   1   3     7746.96     7938.91     50.72 o 
   5   1   3     2108.40     2059.12     32.83 o 
   6   1   3     2616.68     2285.10     38.60 o 
   7   1   3     3743.17     3463.24    121.93 o 
   8   1   3     2772.47     2718.62     43.31 o 
   9   1   3     3137.10     3040.74     74.31 o 
  10   1   3        6.51      -12.22     70.40 o 
  11   1   3     1867.72     1729.44    106.73 o 
  12   1   3      184.31       99.67     94.00 o 
  13   1   3      728.25      638.98    254.53 o 
 -12   2   3       23.50      114.67    195.25 o 
 -11   2   3     1861.15     1974.34    136.28 o 
 -10   2   3      852.50      914.40     79.62 o 
  -9   2   3     1978.35     1971.34     86.13 o 
  -8   2   3     4953.33     4869.22     77.93 o 
  -7   2   3       20.12       45.17     32.52 o 
  -6   2   3     7186.32     7249.45     70.87 o 
  -5   2   3      486.45      395.09     34.14 o 
  -4   2   3    12213.77    12521.30     79.88 o 
  -3   2   3     2148.50     2094.92     18.20 o 
  -2   2   3     1615.42     1983.88     23.56 o 
  -1   2   3     5353.32     5527.74     32.52 o 
   0   2   3       26.27       43.56     15.04 o 
   1   2   3    13328.42    14865.73    100.84 o 
   2   2   3      494.21      488.87     17.67 o 
   3   2   3     2534.68     2875.42     30.19 o 
   4   2   3     1493.26     1594.77     26.82 o 
   5   2   3     4610.81     4343.43     41.35 o 
   6   2   3     3291.55     3314.86     49.01 o 
   7   2   3      876.24      901.10     40.87 o 
   8   2   3     9403.49     8891.70     76.88 o 
   9   2   3      270.18      180.04     47.25 o 
  10   2   3     1820.88     1697.04    103.46 o 
  11   2   3      780.01      754.81     92.88 o 
  12   2   3      528.19      492.54    100.26 o 
  13   2   3     1281.60     1218.88    182.26 o 
 -11   3   3     1978.58     2201.11    121.98 o 
 -10   3   3      244.63      157.95     73.62 o 
  -9   3   3     4515.36     4489.16    113.67 o 
  -8   3   3      511.84      530.32     54.19 o 
  -7   3   3     3195.51     3280.38     63.22 o 
  -6   3   3     4222.64     4155.60     66.81 o 
  -5   3   3     6114.28     6106.35     69.14 o 
  -4   3   3     8618.30     8971.81     75.00 o 
  -3   3   3       21.43       51.99     12.85 o 
  -2   3   3    16224.23    16474.41     96.62 o 
  -1   3   3     3502.54     3612.71     27.37 o 
   0   3   3    14675.93    16000.36     93.34 o 
   1   3   3     5304.94     5319.92     34.95 o 
   2   3   3     1179.97     1248.54     33.69 o 
   3   3   3    11910.75    11719.50     84.86 o 
   4   3   3      362.09      343.84     22.52 o 
   5   3   3     7824.54     7912.53     65.04 o 
   6   3   3       36.56       40.06     32.20 o 
   7   3   3     6803.59     6480.58     69.95 o 
   8   3   3     2557.71     2605.77     54.45 o 
   9   3   3     1995.34     1912.24     51.78 o 
  10   3   3     2180.00     2197.61     88.62 o 
  11   3   3       11.86       -2.49     72.26 o 
  12   3   3     1409.37     1409.69    114.35 o 
  13   3   3       71.49      122.65    100.98 o 
 -11   4   3      180.08      201.43    136.25 o 
 -10   4   3     2208.39     2184.34    103.43 o 
  -9   4   3     1554.10     1717.02     74.91 o 
  -8   4   3     1392.38     1345.34     71.92 o 
  -7   4   3     3252.22     3343.23     85.29 o 
  -6   4   3       74.17       91.44     36.75 o 
  -5   4   3     6121.17     6226.55     74.39 o 
  -4   4   3      735.57      680.02     19.40 o 
  -3   4   3     6267.71     6046.43     47.39 o 
  -2   4   3     4902.45     5145.64     36.59 o 
  -1   4   3     2747.62     2908.26     31.23 o 
   0   4   3    15547.88    15583.06    107.38 o 
   1   4   3     4395.73     4453.90     38.77 o 
   2   4   3     9481.36     9701.20     71.56 o 
   3   4   3      490.45      615.41     27.46 o 
   4   4   3     8776.10     8754.00     76.83 o 
   5   4   3     3833.25     3878.45     51.29 o 
   6   4   3     5824.63     5858.35     76.14 o 
   7   4   3     4132.12     4100.75     70.98 o 
   8   4   3       31.41       25.08     41.53 o 
   9   4   3     4629.31     4361.98     81.50 o 
  10   4   3      149.46      163.23     77.50 o 
  11   4   3     2315.84     2204.65    114.27 o 
  12   4   3      901.47      868.51    103.60 o 
  13   4   3      388.88      383.84    105.33 o 
 -10   5   3     1542.61     1517.34    128.79 o 
  -9   5   3       96.02       96.35     65.77 o 
  -8   5   3     4848.00     4475.34    122.88 o 
  -7   5   3     1123.83     1252.50     70.03 o 
  -6   5   3     3160.29     3057.73    101.68 o 
  -5   5   3      506.33      471.67     48.27 o 
  -4   5   3     2330.58     2191.62     38.81 o 
  -3   5   3     7742.85     7644.12     49.20 o 
  -2   5   3       64.40      101.38     24.24 o 
  -1   5   3    19794.51    19835.71     79.26 o 
   0   5   3     1127.90     1113.06     22.42 o 
   1   5   3     4011.57     4192.34     39.00 o 
   2   5   3     8342.25     8583.19     66.27 o 
   3   5   3     3608.09     3645.37     57.38 o 
   4   5   3     5988.51     5883.43     59.56 o 
   5   5   3      757.02      646.63     22.05 o 
   6   5   3    12209.48    11683.01    155.75 o 
   7   5   3      936.02      993.86     52.92 o 
   8   5   3     2028.91     1838.26     65.57 o 
   9   5   3     1342.87     1347.20     66.06 o 
  10   5   3      695.83      652.34     61.08 o 
  11   5   3     1595.67     1484.31    122.44 o 
  12   5   3      167.97      161.45    107.37 o 
  13   5   3      997.06     1008.73    129.35 o 
 -10   6   3       18.36      -41.20    116.05 o 
  -9   6   3     1606.83     1519.60     96.45 o 
  -8   6   3     1082.75     1204.34     91.51 o 
  -7   6   3     1524.07     1519.09     88.98 o 
  -6   6   3     4655.06     4967.16    129.75 o 
  -5   6   3      495.36      518.13     70.93 o 
  -4   6   3     3667.80     3671.28     52.39 o 
  -3   6   3      179.66      127.53     25.24 o 
  -2   6   3     4770.97     4493.74     45.82 o 
  -1   6   3     7221.45     7375.99     55.24 o 
   0   6   3      798.65      751.43     24.31 o 
   1   6   3     1327.23     1302.42     27.24 o 
   2   6   3      723.80      692.05     29.93 o 
   3   6   3     8914.65     8495.65     85.21 o 
   4   6   3     1011.10     1114.37     40.75 o 
   5   6   3    12037.76    12087.91     96.58 o 
   6   6   3     3055.83     3181.08     52.04 o 
   7   6   3     3795.35     3597.58     66.08 o 
   8   6   3     3328.00     3283.52     82.61 o 
   9   6   3       11.82       -7.15     53.96 o 
  10   6   3     2675.59     2596.68     84.62 o 
  11   6   3       55.55       47.23    101.80 o 
  12   6   3     1768.87     1815.78    133.29 o 
  13   6   3      791.94      757.73    130.11 o 
  -9   7   3      641.24      603.39     99.12 o 
  -8   7   3      281.69      279.73    105.52 o 
  -7   7   3     2140.29     2132.20    101.60 o 
  -6   7   3       12.82        1.38     68.81 o 
  -5   7   3     6168.97     6034.36    141.64 o 
  -4   7   3     1598.05     1527.32     40.27 o 
  -3   7   3     3250.39     2923.92     47.19 o 
  -2   7   3     8704.33     8659.38     64.90 o 
  -1   7   3       53.55       33.89     27.15 o 
   0   7   3     5686.29     5504.53     51.87 o 
   1   7   3     2364.93     2304.01     38.92 o 
   2   7   3     4464.92     4253.52     54.09 o 
   3   7   3     2695.71     2628.01     56.47 o 
   4   7   3     1524.49     1509.61     51.30 o 
   5   7   3     7320.50     7235.86     94.09 o 
   6   7   3      377.35      340.13     38.02 o 
   7   7   3     4873.50     4848.19     66.85 o 
   8   7   3        7.78        3.94     52.97 o 
   9   7   3     1575.01     1472.56     72.79 o 
  10   7   3      227.54      239.50     63.11 o 
  11   7   3     1281.81     1186.86    119.61 o 
  12   7   3     1236.02     1256.55    127.96 o 
  13   7   3       84.16       81.28    118.97 o 
  -9   8   3        4.33       53.46    190.91 o 
  -8   8   3     1178.75     1274.14    127.22 o 
  -7   8   3      835.05      791.80     91.74 o 
  -6   8   3     1261.74     1256.90     92.18 o 
  -5   8   3     3347.85     3166.32    107.59 o 
  -4   8   3       10.38       41.12     57.51 o 
  -3   8   3     1887.18     1898.63     49.55 o 
  -2   8   3      153.92      164.35     33.41 o 
  -1   8   3     9453.43     9355.51     95.69 o 
   0   8   3     2209.13     2009.31     38.96 o 
   1   8   3     4115.47     3978.53     50.02 o 
   2   8   3     9256.74     8846.70     78.12 o 
   3   8   3      225.87      204.53     38.47 o 
   4   8   3     9339.83     8842.40    110.21 o 
   5   8   3      713.11      726.29     39.32 o 
   6   8   3     5137.86     5096.59     79.54 o 
   7   8   3     2553.71     2527.65     60.75 o 
   8   8   3     1362.15     1254.71     63.35 o 
   9   8   3     2710.90     2828.10     89.95 o 
  10   8   3       74.77       57.94     65.16 o 
  11   8   3     1059.59     1113.43     81.69 o 
  12   8   3       53.06       53.20    113.48 o 
  13   8   3      477.32      434.37    123.31 o 
  -8   9   3     1077.19     1309.60    138.99 o 
  -7   9   3      163.02      181.44     90.95 o 
  -6   9   3     2818.47     2608.94    115.46 o 
  -5   9   3      394.30      402.79     80.06 o 
  -4   9   3     2366.99     2266.51     83.51 o 
  -3   9   3     2475.93     2473.66     69.33 o 
  -2   9   3      677.64      695.30     41.75 o 
  -1   9   3     5224.16     5233.57     76.00 o 
   0   9   3      380.64      346.24     30.93 o 
   1   9   3     6034.88     6025.19     72.78 o 
   2   9   3      108.33      124.05     36.05 o 
   3   9   3     3624.80     3478.92     70.52 o 
   4   9   3     1764.05     1789.51     61.61 o 
   5   9   3     4137.97     4028.12     90.38 o 
   6   9   3     1652.36     1468.14     41.75 o 
   7   9   3       16.74       18.18     42.84 o 
   8   9   3     1866.33     1794.58     72.20 o 
   9   9   3      152.80      108.13     64.08 o 
  10   9   3     1508.08     1475.16     85.34 o 
  11   9   3      288.67      230.45     72.10 o 
  12   9   3      294.32      198.18    111.89 o 
  13   9   3      520.87      569.48    235.05 o 
  -7  10   3     1542.05     1529.90    117.49 o 
  -6  10   3      499.72      428.35     94.52 o 
  -5  10   3      876.42      788.43     92.79 o 
  -4  10   3     2629.00     2515.89    111.09 o 
  -3  10   3      545.92      503.99     61.58 o 
  -2  10   3     6861.31     6798.11     96.67 o 
  -1  10   3      436.10      387.26     42.95 o 
   0  10   3     4513.83     4301.70     72.98 o 
   1  10   3     1750.42     1656.10     47.70 o 
   2  10   3     2123.68     2040.74     56.17 o 
   3  10   3     6571.91     6308.24     79.52 o 
   4  10   3      821.25      742.65     48.49 o 
   5  10   3     3147.07     3139.49     68.82 o 
   6  10   3      130.98      110.39     53.57 o 
   7  10   3     1448.44     1420.90     69.06 o 
   8  10   3      638.12      612.69     63.87 o 
   9  10   3      344.99      309.51     63.50 o 
  10  10   3     1489.72     1542.79     90.60 o 
  11  10   3       67.11       14.14     74.45 o 
  12  10   3      542.39      521.00    123.47 o 
  -6  11   3      108.71      107.08     99.29 o 
  -5  11   3     1914.86     1932.45    117.04 o 
  -4  11   3       90.89       71.77     99.42 o 
  -3  11   3     3396.39     3343.68    176.72 o 
  -2  11   3     1302.66     1320.26     63.17 o 
  -1  11   3     1362.33     1391.77     64.32 o 
   0  11   3     3349.06     3390.44     88.18 o 
   1  11   3      860.39      795.53     56.63 o 
   2  11   3     3592.93     3501.51     64.64 o 
   3  11   3     1443.05     1482.68     52.89 o 
   4  11   3     4106.05     4156.46     73.35 o 
   5  11   3      776.54      676.26     51.15 o 
   6  11   3      411.86      477.82     60.45 o 
   7  11   3      547.56      492.33     60.31 o 
   8  11   3      132.23      129.57     61.16 o 
   9  11   3     1946.91     2017.81     86.55 o 
  10  11   3       23.60       -9.03     86.15 o 
  11  11   3      547.75      501.96     85.45 o 
  12  11   3      203.51      187.14     84.51 o 
  -5  12   3      750.28      825.46    110.13 o 
  -4  12   3     1017.03      720.52    130.63 o 
  -3  12   3     1579.51     1564.43    109.42 o 
  -2  12   3      208.43      208.15     88.32 o 
  -1  12   3     2709.17     2630.93     80.27 o 
   0  12   3       61.02       37.63     54.30 o 
   1  12   3     3193.47     3239.20     85.29 o 
   2  12   3     1293.07     1390.66     74.40 o 
   3  12   3     1295.90     1386.11     61.92 o 
   4  12   3     1703.21     1763.52     60.11 o 
   5  12   3       22.55       10.56     48.73 o 
   6  12   3     2548.16     2568.14     86.12 o 
   7  12   3       10.49       24.93     82.32 o 
   8  12   3     1518.34     1625.70     82.77 o 
   9  12   3      581.96      519.71     72.02 o 
  10  12   3      388.08      386.63     82.23 o 
  11  12   3      532.64      540.46     89.13 o 
  12  12   3      134.09       96.23    107.27 o 
  -4  13   3     1350.36     1187.89    134.10 o 
  -3  13   3        3.35       36.93    133.33 o 
  -2  13   3     1385.35     1551.62    128.08 o 
  -1  13   3      813.93      807.73     66.79 o 
   0  13   3     1110.03     1121.89     70.49 o 
   1  13   3     2578.99     2589.70     84.20 o 
   2  13   3      349.08      357.27     63.58 o 
   3  13   3     1940.66     1900.19     84.07 o 
   4  13   3        3.17      -13.68     67.50 o 
   5  13   3     2252.88     2222.82     84.25 o 
   6  13   3      496.71      452.76     68.80 o 
   7  13   3      822.45      707.09     74.00 o 
   8  13   3     2225.82     2219.01     98.06 o 
   9  13   3      110.84       97.02     72.89 o 
  10  13   3      468.47      474.85     78.97 o 
  11  13   3        8.32       32.63     86.64 o 
  -3  14   3      556.54      555.48    214.16 o 
  -2  14   3     1014.82     1111.93    110.90 o 
  -1  14   3      203.33      288.33    134.08 o 
   0  14   3     2025.70     2057.84     84.98 o 
   1  14   3       57.67       54.31     63.76 o 
   2  14   3     2368.24     2550.62     89.49 o 
   3  14   3      232.37      245.26     69.68 o 
   4  14   3      567.62      593.28     86.75 o 
   5  14   3     1326.25     1400.17     82.41 o 
   6  14   3      192.30      247.46     69.11 o 
   7  14   3     1644.51     1776.00    106.42 o 
   8  14   3       59.35       67.85     86.23 o 
   9  14   3      561.24      687.67     82.77 o 
  10  14   3      247.33      241.85     81.29 o 
  11  14   3      182.10      205.17    115.24 o 
  -1  15   3     1514.65     1547.71    175.84 o 
   0  15   3      398.41      449.54     82.93 o 
   1  15   3     1270.71     1232.46     83.05 o 
   2  15   3      738.01      754.25     77.36 o 
   3  15   3      110.02       95.56     68.40 o 
   4  15   3     1473.14     1514.94    106.16 o 
   5  15   3       88.66      115.98     84.80 o 
   6  15   3      710.21      850.60     84.55 o 
   7  15   3      332.53      297.74     82.22 o 
   8  15   3      372.83      398.31     96.38 o 
   9  15   3      484.17      464.89     94.90 o 
  10  15   3        4.92       42.19    188.16 o 
   0  16   3      466.88      436.88    234.19 o 
   1  16   3      951.96     1046.14     96.98 o 
   2  16   3        0.56        1.29     89.87 o 
   3  16   3      587.78      652.82     89.22 o 
   4  16   3      200.50      272.65     93.27 o 
   5  16   3      324.04      324.64     98.04 o 
   6  16   3      575.19      534.97    102.04 o 
   7  16   3       92.02       65.51    114.94 o 
   8  16   3      426.75      467.25    183.83 o 
   4  17   3       98.44       15.49    197.83 o 
   5  17   3      736.89      608.60    219.39 o 
  -8 -15   4        0.22       82.99    157.83 o 
  -7 -15   4      430.73      295.19     95.13 o 
  -6 -15   4      111.62       70.36     98.32 o 
  -5 -15   4      501.78      430.23     99.61 o 
  -4 -15   4      453.33      537.77    117.57 o 
  -3 -15   4      319.46      297.03    108.57 o 
  -2 -15   4      886.34      943.93    120.91 o 
  -1 -15   4       70.18      100.00     91.02 o 
   0 -15   4      606.04      556.63     90.29 o 
  -9 -14   4      141.60      279.93     94.04 o 
  -8 -14   4      542.26      613.59     97.29 o 
  -7 -14   4      299.65      376.51     89.15 o 
  -6 -14   4      126.42       34.33     92.71 o 
  -5 -14   4      521.20      618.92     95.03 o 
  -4 -14   4      206.04      145.04     85.44 o 
  -3 -14   4     1683.09     1719.55     93.05 o 
  -2 -14   4      107.08      103.88     75.42 o 
  -1 -14   4     1145.69     1113.50     89.18 o 
   0 -14   4      731.69      899.95     88.39 o 
   1 -14   4      275.78      258.79     76.29 o 
   2 -14   4     1309.63     1460.07    178.15 o 
 -10 -13   4      149.60      170.14     88.36 o 
  -9 -13   4      235.66      166.55     87.05 o 
  -8 -13   4      704.53      780.31     92.57 o 
  -7 -13   4       14.27        2.80     78.49 o 
  -6 -13   4     2019.48     2001.54    110.74 o 
  -5 -13   4      143.52      134.85     83.99 o 
  -4 -13   4      474.11      457.07     85.46 o 
  -3 -13   4      372.82      461.48     64.97 o 
  -2 -13   4     1069.10     1034.11     72.23 o 
  -1 -13   4     2047.11     2049.94     93.70 o 
   0 -13   4      114.75       70.68     71.01 o 
   1 -13   4     1585.71     1584.09     92.67 o 
   2 -13   4      220.24      176.07     79.02 o 
   3 -13   4     1311.92     1351.42    140.59 o 
 -11 -12   4      323.59      289.32     88.57 o 
 -10 -12   4        2.10        5.22     83.50 o 
  -9 -12   4     1151.79     1256.11     95.46 o 
  -8 -12   4        7.52       21.76     75.84 o 
  -7 -12   4     1729.23     1748.71     95.99 o 
  -6 -12   4      716.44      841.33     89.21 o 
  -5 -12   4      751.94      625.81     86.35 o 
  -4 -12   4     2434.44     2524.02     90.91 o 
  -3 -12   4        9.71        8.75     56.12 o 
  -2 -12   4     3657.14     3679.25     91.81 o 
  -1 -12   4      573.18      558.33     70.98 o 
   0 -12   4     1844.06     1819.65     86.35 o 
   1 -12   4     1791.06     1841.15     87.73 o 
   2 -12   4      546.97      537.96     68.23 o 
   3 -12   4     1530.41     1550.73    135.28 o 
   4 -12   4       18.24      -19.92    145.29 o 
 -11 -11   4       72.56      -13.88     81.75 o 
 -10 -11   4     1091.46     1082.90     90.57 o 
  -9 -11   4      372.31      425.13     77.44 o 
  -8 -11   4      215.19      211.08     74.04 o 
  -7 -11   4     2532.48     2633.52    100.34 o 
  -6 -11   4      439.53      314.30     70.73 o 
  -5 -11   4     2522.19     2466.94    102.29 o 
  -4 -11   4      556.39      604.80     55.84 o 
  -3 -11   4     1324.99     1326.62     64.56 o 
  -2 -11   4     3087.97     2837.92     79.23 o 
  -1 -11   4     1011.03      933.81     63.05 o 
   0 -11   4     3351.81     3349.66     94.54 o 
   1 -11   4       27.33       23.72     62.53 o 
   2 -11   4     3779.28     3739.38     94.48 o 
   3 -11   4      197.46      215.05     60.47 o 
   4 -11   4     1783.12     1743.51    135.15 o 
   5 -11   4      785.16      799.42    156.16 o 
 -11 -10   4      128.02       74.62     75.38 o 
 -10 -10   4     1283.08     1310.70     91.07 o 
  -9 -10   4       10.62      -27.50     69.95 o 
  -8 -10   4     1623.38     1569.21     84.83 o 
  -7 -10   4      153.30      198.11     66.51 o 
  -6 -10   4     2199.66     1975.93     84.33 o 
  -5 -10   4     2233.64     2330.80    100.70 o 
  -4 -10   4      860.93      773.92     52.02 o 
  -3 -10   4     3336.31     3421.45     77.09 o 
  -2 -10   4       15.29       29.53     46.64 o 
  -1 -10   4     3952.06     4055.47     88.40 o 
   0 -10   4     1056.90     1171.75     68.17 o 
   1 -10   4     4489.86     4488.26     99.42 o 
   2 -10   4     2751.15     2850.90     81.42 o 
   3 -10   4      483.85      453.31     58.72 o 
   4 -10   4     2053.13     2300.76    136.76 o 
   5 -10   4        6.24       25.04    123.60 o 
   6 -10   4     1475.26     1375.50    165.37 o 
 -12  -9   4       40.52        9.24    155.06 o 
 -11  -9   4      800.19      824.69    159.01 o 
 -10  -9   4      117.13      162.52     67.25 o 
  -9  -9   4     1064.59     1121.94     78.60 o 
  -8  -9   4     1046.45     1152.64     76.26 o 
  -7  -9   4      592.52      533.86     65.84 o 
  -6  -9   4     3572.65     3778.31     96.87 o 
  -5  -9   4       27.11       12.17     39.98 o 
  -4  -9   4     4617.00     4777.48     86.68 o 
  -3  -9   4      374.22      389.75     46.43 o 
  -2  -9   4     5384.05     5337.24     91.44 o 
  -1  -9   4      702.20      698.38     52.02 o 
   0  -9   4     3337.00     3195.85     81.81 o 
   1  -9   4     5968.43     5834.18    131.51 o 
   2  -9   4       50.32       78.04     47.56 o 
   3  -9   4     5161.11     5104.11     90.32 o 
   4  -9   4      266.67      279.40     50.10 o 
   5  -9   4     2237.06     2208.80    160.66 o 
   6  -9   4     1937.42     2071.27    170.36 o 
   7  -9   4     1081.08     1193.54    166.28 o 
 -12  -8   4      565.25      525.11    161.53 o 
 -11  -8   4      477.91      521.82    142.48 o 
 -10  -8   4      200.26      163.72     65.29 o 
  -9  -8   4     2215.34     2252.13     87.79 o 
  -8  -8   4      279.59      236.14     61.92 o 
  -7  -8   4     2135.52     2299.28     80.64 o 
  -6  -8   4     1273.05     1338.37     69.06 o 
  -5  -8   4     3867.33     3686.42     74.31 o 
  -4  -8   4     5188.21     5009.62     91.08 o 
  -3  -8   4     2230.55     2232.27     57.78 o 
  -2  -8   4     7766.46     7477.51    136.40 o 
  -1  -8   4      101.54      103.89     41.74 o 
   0  -8   4     6942.12     6994.78     85.77 o 
   1  -8   4     1285.47     1240.64     56.04 o 
   2  -8   4      866.09      843.08     49.80 o 
   3  -8   4     1385.08     1439.16     55.81 o 
   4  -8   4      762.28      910.85     51.97 o 
   5  -8   4     4366.34     4246.38    147.14 o 
   6  -8   4      149.87      210.88     94.29 o 
   7  -8   4     1835.39     1849.83    130.91 o 
   8  -8   4      279.47      358.81    129.03 o 
 -12  -7   4      781.93      782.66    162.00 o 
 -11  -7   4        2.69      -53.63    128.99 o 
 -10  -7   4     1329.21     1350.26     75.18 o 
  -9  -7   4       25.59       80.68     55.72 o 
  -8  -7   4     4897.35     4736.20    100.60 o 
  -7  -7   4     1087.51     1201.31     66.05 o 
  -6  -7   4     1052.85     1072.76     61.10 o 
  -5  -7   4     5562.38     5803.44     97.36 o 
  -4  -7   4      135.13      114.06     33.70 o 
  -3  -7   4     7128.31     6721.54    109.31 o 
  -2  -7   4      251.05      270.69     32.98 o 
  -1  -7   4     8560.59     8508.39     72.93 o 
   0  -7   4     2466.15     2398.84     59.03 o 
   1  -7   4     1843.03     1790.57     48.36 o 
   2  -7   4     3546.83     3237.45    176.83 o 
   3  -7   4      100.36      206.79     34.50 o 
   4  -7   4     3111.99     2910.90     63.55 o 
   5  -7   4      198.12      202.43     43.28 o 
   6  -7   4     4434.67     4184.95    223.60 o 
   7  -7   4      497.10      531.33    102.42 o 
   8  -7   4      420.98      514.89     97.22 o 
   9  -7   4     1474.73     1549.74    149.74 o 
 -13  -6   4      957.71     1094.24    166.21 o 
 -12  -6   4       92.43      178.36    125.47 o 
 -11  -6   4     1006.87      994.94    125.86 o 
 -10  -6   4     1344.78     1319.70    123.79 o 
  -9  -6   4      794.80      724.86     57.63 o 
  -8  -6   4     2910.35     2867.84     74.92 o 
  -7  -6   4      978.85      975.81     56.29 o 
  -6  -6   4     6755.40     6543.18     78.64 o 
  -5  -6   4      835.51      841.77     42.35 o 
  -4  -6   4     5456.13     5306.64     85.29 o 
  -3  -6   4     2978.75     2970.30     61.06 o 
  -2  -6   4     4283.27     4417.18     58.33 o 
  -1  -6   4     9927.34    10308.14     75.81 o 
   0  -6   4      143.60      221.40     35.66 o 
   1  -6   4     6309.89     6366.62     91.13 o 
   2  -6   4      567.53      560.01     26.18 o 
   3  -6   4     3532.14     3412.11     63.94 o 
   4  -6   4     2158.32     2182.36     61.74 o 
   5  -6   4     1974.48     1909.73     55.36 o 
   6  -6   4     1538.34     1653.28    105.70 o 
   7  -6   4      211.72      297.71     80.90 o 
   8  -6   4     1583.49     1615.54    108.08 o 
   9  -6   4       91.95      120.26     94.60 o 
  10  -6   4     1176.62     1115.20    250.77 o 
 -13  -5   4      272.70      388.96    144.98 o 
 -12  -5   4      966.77      928.49    136.91 o 
 -11  -5   4     2129.21     1932.01    138.75 o 
 -10  -5   4       62.91       72.51     97.58 o 
  -9  -5   4     4032.79     4033.78     93.00 o 
  -8  -5   4     1059.91     1027.02     54.90 o 
  -7  -5   4     3689.38     3795.08     74.52 o 
  -6  -5   4     3915.24     3888.66     46.87 o 
  -5  -5   4     1905.41     1862.53     36.73 o 
  -4  -5   4     5909.95     5997.51     73.13 o 
  -3  -5   4     1164.89     1146.96     61.78 o 
  -2  -5   4     5487.54     5130.27     53.13 o 
  -1  -5   4      218.16      299.03     32.97 o 
   0  -5   4    11844.24    12127.78    103.19 o 
   1  -5   4     4012.86     3966.33     55.10 o 
   2  -5   4     5140.24     4803.77     69.69 o 
   3  -5   4     7521.86     7513.83    133.02 o 
   4  -5   4     1548.01     1623.90     45.92 o 
   5  -5   4     7245.36     7294.65    113.76 o 
   6  -5   4       50.49       76.60     75.11 o 
   7  -5   4     3666.12     3799.79    119.13 o 
   8  -5   4     1636.18     1670.94    102.18 o 
   9  -5   4      481.37      495.26     94.32 o 
  10  -5   4     1406.85     1494.99    145.18 o 
 -13  -4   4       29.48       38.89    136.50 o 
 -12  -4   4     1159.52     1187.15    111.77 o 
 -11  -4   4      149.27      296.97    113.68 o 
 -10  -4   4     2244.26     2154.82    103.58 o 
  -9  -4   4     1695.29     1802.07     83.52 o 
  -8  -4   4      770.75      813.26     47.64 o 
  -7  -4   4     3691.57     3639.86     68.53 o 
  -6  -4   4     1590.95     1581.95     53.72 o 
  -5  -4   4    23048.02    23390.05    100.25 o 
  -4  -4   4     9450.41     9623.33     65.02 o 
  -3  -4   4     9735.73    10656.69     86.97 o 
  -2  -4   4     8024.76     8385.24    108.00 o 
  -1  -4   4      277.49      291.54     29.13 o 
   0  -4   4     9271.23     9671.18     79.18 o 
   1  -4   4      254.96      245.95     16.94 o 
   2  -4   4     6376.51     6520.10    112.77 o 
   3  -4   4       28.29       45.00     35.10 o 
   4  -4   4     6727.77     7138.35     87.06 o 
   5  -4   4     1274.18     1436.82     83.77 o 
   6  -4   4     1162.59     1258.24     80.13 o 
   7  -4   4     2967.78     3141.07     78.33 o 
   8  -4   4      686.80      645.67     74.12 o 
   9  -4   4     2606.37     2467.39    101.96 o 
  10  -4   4       37.99      114.71    116.19 o 
  11  -4   4     1063.79     1220.11    175.83 o 
 -13  -3   4      746.00      559.05    235.27 o 
 -12  -3   4      775.79      820.60    106.86 o 
 -11  -3   4      332.33      310.14    113.86 o 
 -10  -3   4     2936.44     2789.42    109.56 o 
  -9  -3   4        7.73       -5.55     58.21 o 
  -8  -3   4     3424.46     3207.21     58.23 o 
  -7  -3   4       99.62       95.04     32.44 o 
  -6  -3   4     5349.97     5180.81     86.68 o 
  -5  -3   4     4495.45     4775.20     86.27 o 
  -4  -3   4    14440.24    14805.04    108.29 o 
  -3  -3   4    16871.52    17284.33    135.45 o 
  -2  -3   4       94.60      100.83     17.91 o 
  -1  -3   4    16466.50    16389.72    145.76 o 
   0  -3   4      858.53      985.74     26.69 o 
   1  -3   4    12964.63    13760.74     87.75 o 
   2  -3   4    12426.85    12973.98     63.30 o 
   3  -3   4     1670.80     1721.40     36.33 o 
   4  -3   4     7240.49     7273.49     67.52 o 
   5  -3   4      402.19      411.99     25.95 o 
   6  -3   4     2862.90     2609.29     90.21 o 
   7  -3   4      898.43      965.18     56.29 o 
   8  -3   4     2833.83     2881.93     93.85 o 
   9  -3   4      598.14      666.90     75.50 o 
  10  -3   4     1085.19     1035.34    105.06 o 
  11  -3   4      943.77      870.74    128.20 o 
 -12  -2   4       10.70       15.93    119.60 o 
 -11  -2   4     1689.05     1685.33    106.21 o 
 -10  -2   4      124.36      151.08     97.92 o 
  -9  -2   4     4121.27     4057.06     98.02 o 
  -8  -2   4     3035.20     3280.84     51.02 o 
  -7  -2   4     2633.74     2581.58     45.84 o 
  -6  -2   4     9505.38     9557.47     68.67 o 
  -5  -2   4       55.71      126.10     25.91 o 
  -4  -2   4    11323.47    11571.28     88.09 o 
  -3  -2   4     3121.28     2934.40     51.75 o 
  -2  -2   4     5799.31     6077.45     50.28 o 
  -1  -2   4      937.70     1128.10     25.52 o 
   0  -2   4     2674.76     2943.84     37.49 o 
   1  -2   4     5528.34     5802.74     36.89 o 
   2  -2   4       55.35      113.09     16.14 o 
   3  -2   4    12508.21    13350.05     63.85 o 
   4  -2   4     1152.47     1240.04     42.33 o 
   5  -2   4     3994.77     3954.17     44.39 o 
   6  -2   4      944.19      978.43     32.16 o 
   7  -2   4     1203.99     1226.79     31.17 o 
   8  -2   4     2850.68     2955.61     69.19 o 
   9  -2   4      653.08      712.72     63.35 o 
  10  -2   4     2905.37     3109.04    143.92 o 
  11  -2   4      101.46       99.82    142.65 o 
  12  -2   4      946.25     1006.02    177.73 o 
 -12  -1   4      970.39     1059.53    136.35 o 
 -11  -1   4      677.12      587.50    115.33 o 
 -10  -1   4     1479.90     1469.66     93.43 o 
  -9  -1   4     4031.85     3947.40     96.01 o 
  -8  -1   4      882.28      862.18     61.93 o 
  -7  -1   4     5189.23     5194.34     53.56 o 
  -6  -1   4      178.00      149.01     16.86 o 
  -5  -1   4    10607.28    10519.12     57.89 o 
  -4  -1   4     4760.75     4976.31     36.43 o 
  -3  -1   4     8850.37     9445.89     53.62 o 
  -2  -1   4    10086.63    10808.34     89.98 o 
  -1  -1   4       96.81       83.68     15.92 o 
   0  -1   4     5992.46     6210.67     34.58 o 
   1  -1   4      563.69      668.29     14.64 o 
   2  -1   4     6595.81     7128.80     32.22 o 
   3  -1   4    11302.50    11983.73     52.76 o 
   4  -1   4     4519.85     4361.36     35.80 o 
   5  -1   4     9135.95     9564.13     64.55 o 
   6  -1   4      254.81      260.16     24.03 o 
   7  -1   4     4782.15     4834.22     49.68 o 
   8  -1   4      220.12      255.76     44.32 o 
   9  -1   4     2829.51     2805.87     87.98 o 
  10  -1   4      773.39      738.37     84.10 o 
  11  -1   4      554.49      574.44    144.00 o 
  12  -1   4     1190.98     1092.23    173.74 o 
 -12   0   4     1068.86     1174.82    137.86 o 
 -11   0   4      373.97      286.51    109.91 o 
 -10   0   4     3611.46     3297.10    113.42 o 
  -9   0   4       33.50       86.64     50.79 o 
  -8   0   4     4076.89     4380.69     93.56 o 
  -7   0   4     1013.67     1032.99     51.88 o 
  -6   0   4     5838.92     5928.27     53.28 o 
  -5   0   4     5185.24     5124.89     36.18 o 
  -4   0   4      481.07      468.28     17.83 o 
  -3   0   4    16359.82    17157.33     67.21 o 
  -2   0   4      209.30      189.80     14.01 o 
  -1   0   4     3928.58     4058.32     27.22 o 
   0   0   4     1840.87     1798.18     19.20 o 
   1   0   4     7564.83     8242.75     55.78 o 
   2   0   4    17106.86    18526.99     61.04 o 
   3   0   4     2376.41     2359.85     26.33 o 
   4   0   4     5690.01     6198.88     38.59 o 
   5   0   4      190.89      195.69     21.81 o 
   6   0   4     7852.12     7707.95     59.18 o 
   7   0   4     1574.51     1586.02     36.19 o 
   8   0   4     2671.93     2613.59     48.47 o 
   9   0   4     3262.26     3310.73     78.18 o 
  10   0   4      175.15      166.32     62.09 o 
  11   0   4     1948.13     1869.87    126.36 o 
  12   0   4      210.37      160.28    151.77 o 
 -12   1   4       27.31       66.07    146.61 o 
 -11   1   4     1934.47     1817.55    134.87 o 
 -10   1   4      689.08      864.72     79.39 o 
  -9   1   4     2041.12     1987.86     81.11 o 
  -8   1   4     1694.68     1764.28     56.65 o 
  -7   1   4     2176.77     2284.93     56.45 o 
  -6   1   4     8506.39     8645.66     90.17 o 
  -5   1   4       47.42       78.20     13.49 o 
  -4   1   4    14148.03    14102.41     65.71 o 
  -3   1   4     1369.73     1457.32     21.19 o 
  -2   1   4    10742.68    11522.48     44.17 o 
  -1   1   4    21478.31    23197.35     98.59 o 
   0   1   4     4533.61     4967.96     34.57 o 
   1   1   4   106287.02   116348.45    775.87 o 
   2   1   4     3491.16     3780.65     28.93 o 
   3   1   4     9068.63     9555.03     45.85 o 
   4   1   4     2702.55     2637.49     36.70 o 
   5   1   4     1293.22     1204.12     32.27 o 
   6   1   4     4820.53     5012.33     59.00 o 
   7   1   4      287.09      341.40     32.36 o 
   8   1   4     4854.85     4762.65     56.13 o 
   9   1   4      371.57      294.59     51.49 o 
  10   1   4     1641.07     1605.88     76.00 o 
  11   1   4      645.76      589.42    104.87 o 
  12   1   4      422.31      401.16    100.37 o 
  13   1   4      777.58      702.54    180.79 o 
 -11   2   4     1048.90     1373.58    130.55 o 
 -10   2   4      168.44      181.35     72.64 o 
  -9   2   4     3731.73     3891.61    119.56 o 
  -8   2   4      136.50      185.93     42.67 o 
  -7   2   4     7090.23     7107.77     82.59 o 
  -6   2   4     3875.61     3906.70     63.64 o 
  -5   2   4     2048.17     2175.61     44.20 o 
  -4   2   4     8897.91     8523.16     68.16 o 
  -3   2   4      754.51      876.71     17.52 o 
  -2   2   4    13888.20    14573.33     78.37 o 
  -1   2   4      120.74      185.02     18.80 o 
   0   2   4    14477.77    15356.64    104.09 o 
   1   2   4    52234.93    56255.35    282.81 o 
   2   2   4    23255.67    23945.40    179.58 o 
   3   2   4     4913.15     4840.08     47.18 o 
   4   2   4      438.74      413.42     22.71 o 
   5   2   4     7582.54     7397.86     57.57 o 
   6   2   4      655.53      655.69     25.80 o 
   7   2   4     6598.58     6154.61     69.29 o 
   8   2   4     1937.50     2000.95     50.91 o 
   9   2   4      691.59      665.50     52.60 o 
  10   2   4     1688.95     1796.99     78.55 o 
  11   2   4       85.36       58.44     96.64 o 
  12   2   4     1720.18     1906.02    120.45 o 
  13   2   4       67.80       25.25    116.06 o 
 -11   3   4       56.15       80.00    108.25 o 
 -10   3   4     2048.91     2087.39     98.98 o 
  -9   3   4     1445.24     1519.61     76.51 o 
  -8   3   4     1596.26     1541.56     77.36 o 
  -7   3   4     3958.57     3833.88     62.27 o 
  -6   3   4      561.03      585.13     38.01 o 
  -5   3   4     9845.04     9807.09     80.11 o 
  -4   3   4       82.54       77.69      9.45 o 
  -3   3   4    16609.45    17243.72     66.55 o 
  -2   3   4     5720.24     5574.46     39.42 o 
  -1   3   4     6635.85     7010.28     38.21 o 
   0   3   4    11009.44    11340.88     62.14 o 
   1   3   4     4002.89     4221.25     41.91 o 
   2   3   4     7074.99     7212.91     61.02 o 
   3   3   4      421.59      382.10     27.26 o 
   4   3   4     9018.64     9274.36     62.23 o 
   5   3   4     2593.85     2773.23     39.14 o 
   6   3   4     1575.67     1507.42     40.87 o 
   7   3   4     4952.39     4949.66     89.40 o 
   8   3   4      166.45      135.23     44.48 o 
   9   3   4     2682.13     2551.20     71.32 o 
  10   3   4       60.45       -3.80     90.74 o 
  11   3   4     1019.80     1050.66    100.20 o 
  12   3   4      318.99      266.06     96.55 o 
  13   3   4      565.96      500.49    107.89 o 
 -11   4   4      561.85      547.48    203.73 o 
 -10   4   4     1724.14     1855.23     99.93 o 
  -9   4   4      291.15      342.64     66.29 o 
  -8   4   4     4426.35     4475.76    106.76 o 
  -7   4   4      188.54      210.55     53.42 o 
  -6   4   4     2346.67     2388.29     54.69 o 
  -5   4   4     2252.59     2144.84     45.98 o 
  -4   4   4     4437.48     4369.84     47.58 o 
  -3   4   4    11473.49    11497.41     72.38 o 
  -2   4   4      885.77      885.25     22.61 o 
  -1   4   4     3609.58     3474.53     44.01 o 
   0   4   4       31.91       41.09     18.29 o 
   1   4   4     7259.83     7230.20     71.52 o 
   2   4   4      897.75      895.72     33.05 o 
   3   4   4     6425.38     6862.20     70.28 o 
   4   4   4     6086.02     5922.44     68.26 o 
   5   4   4      500.93      458.75     27.87 o 
   6   4   4    12432.94    12323.72     87.87 o 
   7   4   4       17.18       12.12     39.98 o 
   8   4   4     6439.41     6140.66     97.55 o 
   9   4   4      709.97      715.65     56.80 o 
  10   4   4     2148.42     2061.85    104.30 o 
  11   4   4     2575.22     2710.01    120.73 o 
  12   4   4        7.22      -16.53    107.72 o 
  13   4   4      637.62      680.17    111.44 o 
 -10   5   4      100.65       31.09    105.97 o 
  -9   5   4     2456.00     2394.01    101.90 o 
  -8   5   4      928.58     1156.46     85.81 o 
  -7   5   4     1436.12     1454.57     78.46 o 
  -6   5   4      333.64      381.37     46.58 o 
  -5   5   4      735.55      741.94     47.07 o 
  -4   5   4     8246.72     8103.49    113.37 o 
  -3   5   4       83.73       82.25     20.88 o 
  -2   5   4     9921.27     9718.60     77.45 o 
  -1   5   4     5726.91     5542.62     62.50 o 
   0   5   4     3846.43     3722.59     45.77 o 
   1   5   4     8368.84     7995.40    126.76 o 
   2   5   4      449.05      522.48     28.64 o 
   3   5   4    12927.12    12185.64     85.09 o 
   4   5   4      287.60      349.68     31.71 o 
   5   5   4     6783.63     6717.90     58.77 o 
   6   5   4     5514.08     5797.25     70.70 o 
   7   5   4     2622.81     2592.00     64.41 o 
   8   5   4     2339.19     2392.45     71.44 o 
   9   5   4      379.00      390.42     55.14 o 
  10   5   4     2723.91     2578.58     77.53 o 
  11   5   4        1.19       71.50    129.56 o 
  12   5   4     1487.06     1393.63    128.62 o 
  13   5   4      227.07      137.45    116.54 o 
 -10   6   4      776.24      708.46    124.56 o 
  -9   6   4     1743.68     2007.59    114.09 o 
  -8   6   4      300.99      282.16     93.03 o 
  -7   6   4     2143.57     2150.21     90.03 o 
  -6   6   4      487.89      405.25     61.50 o 
  -5   6   4     1613.12     1527.24     64.56 o 
  -4   6   4      152.97      115.28     28.68 o 
  -3   6   4     3932.36     3748.66     48.69 o 
  -2   6   4     4699.41     4664.77     50.61 o 
  -1   6   4      120.07       94.67     19.42 o 
   0   6   4    16807.83    16985.74     93.80 o 
   1   6   4      565.36      553.46     22.67 o 
   2   6   4    11558.78    10898.33     78.20 o 
   3   6   4     4935.05     5114.16     57.67 o 
   4   6   4     8191.24     8084.64     74.27 o 
   5   6   4     8092.05     8103.33     82.30 o 
   6   6   4      571.90      491.15     23.44 o 
   7   6   4     8635.42     8145.56    108.46 o 
   8   6   4      580.30      547.93     57.35 o 
   9   6   4     1509.46     1445.16     69.94 o 
  10   6   4      604.81      608.80     63.42 o 
  11   6   4     1030.53      924.20    111.39 o 
  12   6   4     1256.22     1217.86    129.21 o 
  13   6   4       58.91       12.38    117.45 o 
  -9   7   4        6.12        4.10    109.02 o 
  -8   7   4     1961.91     1993.51    129.53 o 
  -7   7   4      290.22      355.34     78.24 o 
  -6   7   4     1403.25     1511.72     99.63 o 
  -5   7   4     5523.01     5497.18    136.87 o 
  -4   7   4      524.77      513.47     36.68 o 
  -3   7   4     5869.83     6137.14     65.76 o 
  -2   7   4     1293.68     1197.43     34.43 o 
  -1   7   4     3431.44     3435.03     47.89 o 
   0   7   4     5290.65     5011.08    142.01 o 
   1   7   4     3727.96     3602.19     45.49 o 
   2   7   4     1601.53     1478.31     36.64 o 
   3   7   4     3586.28     3422.46     56.80 o 
   4   7   4     7563.90     7401.96     74.58 o 
   5   7   4     1091.98     1166.29     42.93 o 
   6   7   4     7106.38     6353.20    147.67 o 
   7   7   4     1084.48     1223.19     48.30 o 
   8   7   4      693.33      644.78     54.83 o 
   9   7   4     1335.73     1375.47     70.98 o 
  10   7   4      265.19      222.80     62.31 o 
  11   7   4     2127.34     2129.61    105.74 o 
  12   7   4       73.97       45.59    109.87 o 
  13   7   4      917.01      887.66    131.46 o 
  -8   8   4      577.48      713.32    117.01 o 
  -7   8   4      134.79      111.18     80.99 o 
  -6   8   4     2438.67     2388.70    105.96 o 
  -5   8   4        7.38       38.69     78.36 o 
  -4   8   4     5063.63     4847.55    108.49 o 
  -3   8   4     1487.19     1386.87     41.92 o 
  -2   8   4     3903.42     3528.22     65.06 o 
  -1   8   4     6076.56     5602.58     76.38 o 
   0   8   4     2048.42     1889.99     47.75 o 
   1   8   4     5013.39     4562.07     51.29 o 
   2   8   4        1.22       -0.79     28.90 o 
   3   8   4     6412.78     6267.04     74.80 o 
   4   8   4      845.38      858.33     44.30 o 
   5   8   4     2523.96     2418.98     56.14 o 
   6   8   4     1907.90     1962.02     53.88 o 
   7   8   4      265.26      284.20     42.90 o 
   8   8   4     3754.26     3757.40     85.83 o 
   9   8   4       95.80       56.90     61.35 o 
  10   8   4     1191.46     1141.07     78.37 o 
  11   8   4      669.67      573.16     74.48 o 
  12   8   4      661.63      546.94    118.38 o 
  13   8   4      516.12      553.53    129.23 o 
  -8   9   4       80.36      133.37    136.69 o 
  -7   9   4     1211.93     1164.16    104.10 o 
  -6   9   4      974.85     1064.39     97.70 o 
  -5   9   4     1418.56     1351.23     93.88 o 
  -4   9   4     2946.06     2928.48     98.21 o 
  -3   9   4      403.38      360.64     46.63 o 
  -2   9   4     3663.06     3547.68     68.57 o 
  -1   9   4      571.50      519.98     44.90 o 
   0   9   4     5533.70     5674.23     68.39 o 
   1   9   4     1743.21     1668.21     37.82 o 
   2   9   4     7318.47     7092.04     76.37 o 
   3   9   4     5446.26     5278.22     73.18 o 
   4   9   4       98.38       70.64     36.40 o 
   5   9   4     6539.12     6233.08    105.18 o 
   6   9   4        0.63      -16.80     29.67 o 
   7   9   4     3039.53     2982.17     64.11 o 
   8   9   4     1395.17     1397.39     68.91 o 
   9   9   4     1361.58     1208.43     78.78 o 
  10   9   4     1890.41     1925.21     90.82 o 
  11   9   4      147.82       97.32     74.05 o 
  12   9   4      719.08      754.18    122.46 o 
  13   9   4       26.18      -48.74    215.05 o 
  -7  10   4     1195.15     1336.14    115.84 o 
  -6  10   4      315.00      229.05     91.05 o 
  -5  10   4     1978.48     1887.29    110.74 o 
  -4  10   4       60.46       73.60     78.39 o 
  -3  10   4     3586.62     3260.46    117.88 o 
  -2  10   4      241.59      248.32     51.97 o 
  -1  10   4     2352.49     2315.81     63.20 o 
   0  10   4      616.96      623.10     47.32 o 
   1  10   4      806.23      749.54     41.68 o 
   2  10   4     6977.42     6803.36     74.71 o 
   3  10   4      130.12      158.76     40.84 o 
   4  10   4     6954.52     6798.44     90.78 o 
   5  10   4      194.95      189.80     43.83 o 
   6  10   4     1769.02     1739.05     58.29 o 
   7  10   4     3882.28     3844.56     76.64 o 
   8  10   4      749.26      651.69     64.27 o 
   9  10   4     1330.79     1319.83     83.45 o 
  10  10   4       75.02       88.44     74.36 o 
  11  10   4      924.70     1000.54     90.54 o 
  12  10   4      115.71       19.84     92.82 o 
  -6  11   4     1967.97     2051.12    126.01 o 
  -5  11   4      357.58      339.90     92.48 o 
  -4  11   4     1093.99      989.88     97.70 o 
  -3  11   4     2598.72     2556.06    130.09 o 
  -2  11   4     1585.83     1455.50     68.87 o 
  -1  11   4     2081.74     2087.11     75.03 o 
   0  11   4        0.96       19.58     53.90 o 
   1  11   4     4072.69     3942.69     78.59 o 
   2  11   4     1879.95     1844.02     55.96 o 
   3  11   4     2866.75     2780.57     60.48 o 
   4  11   4     3293.74     3121.05     65.23 o 
   5  11   4      997.39      973.26     46.87 o 
   6  11   4     4022.35     3973.88     77.73 o 
   7  11   4        1.11      -20.75     50.87 o 
   8  11   4     2109.43     2139.39     83.23 o 
   9  11   4      581.76      521.27     79.93 o 
  10  11   4      914.37      895.19     87.14 o 
  11  11   4      413.36      387.60     82.36 o 
  12  11   4       41.58       22.50     81.88 o 
  -5  12   4      224.02      111.99    103.35 o 
  -4  12   4     1426.20     1430.65    112.06 o 
  -3  12   4       36.84        7.90     98.76 o 
  -2  12   4     2470.21     2512.70    110.57 o 
  -1  12   4      411.09      448.85     54.34 o 
   0  12   4     2531.59     2572.68     80.00 o 
   1  12   4     3443.81     3556.86     87.51 o 
   2  12   4      279.44      265.71     56.23 o 
   3  12   4     3387.22     3464.20     72.26 o 
   4  12   4      148.96       88.72     44.82 o 
   5  12   4     1555.56     1583.48     54.63 o 
   6  12   4      813.09      835.92     56.62 o 
   7  12   4     1719.66     1662.33     67.38 o 
   8  12   4     1177.24     1267.03     77.42 o 
   9  12   4      425.36      367.45     80.86 o 
  10  12   4      798.45      828.82     89.04 o 
  11  12   4       27.87       22.04    112.34 o 
  12  12   4      505.88      576.11    114.86 o 
  -4  13   4       92.57       86.01    135.95 o 
  -3  13   4     1109.95     1159.35    113.07 o 
  -2  13   4      827.42      844.52    136.29 o 
  -1  13   4      262.64      222.87     64.02 o 
   0  13   4     3105.55     3087.67     90.83 o 
   1  13   4       33.39       51.16     59.44 o 
   2  13   4     3905.42     4075.41     97.61 o 
   3  13   4       20.63        5.73     63.67 o 
   4  13   4      788.55      739.69     60.30 o 
   5  13   4     1162.94     1170.68     61.74 o 
   6  13   4      374.53      293.90     55.54 o 
   7  13   4     1842.37     1909.91     80.27 o 
   8  13   4       88.64       46.12     73.43 o 
   9  13   4      956.63     1032.17     92.07 o 
  10  13   4       65.66       45.51     92.91 o 
  11  13   4      261.88      313.76     89.64 o 
  -3  14   4      597.38      595.31    206.88 o 
  -2  14   4        2.40      -19.01    113.81 o 
  -1  14   4     1500.98     1392.26    207.34 o 
   0  14   4      458.24      509.19     64.73 o 
   1  14   4     1219.54     1226.73     73.38 o 
   2  14   4      754.14      800.38     71.93 o 
   3  14   4     1046.60     1009.32     73.81 o 
   4  14   4      954.26      991.66     83.18 o 
   5  14   4        4.96       -8.45     73.73 o 
   6  14   4     1572.38     1697.97     91.56 o 
   7  14   4      566.49      618.73     80.88 o 
   8  14   4      543.93      415.34     91.04 o 
   9  14   4      479.33      448.20     89.15 o 
  10  14   4        4.57       41.90    150.81 o 
  11  14   4      290.89      355.93    117.80 o 
  -1  15   4      588.38      630.90    159.33 o 
   0  15   4      196.96      128.72     92.29 o 
   1  15   4     1215.03     1203.20     78.43 o 
   2  15   4      105.58       68.71     65.20 o 
   3  15   4      663.12      689.25     70.13 o 
   4  15   4      363.71      290.06     80.02 o 
   5  15   4      592.85      572.27     83.15 o 
   6  15   4      535.19      572.14     80.29 o 
   7  15   4      309.67      349.32     81.53 o 
   8  15   4      588.75      733.30    102.44 o 
   9  15   4       20.23       36.52    100.48 o 
  10  15   4      252.32      370.15    188.34 o 
   0  16   4     1155.85     1217.18    251.90 o 
   1  16   4      114.42      144.38     86.15 o 
   2  16   4      228.32      173.17     70.57 o 
   3  16   4      557.06      530.70     80.37 o 
   4  16   4       97.96      148.89     84.54 o 
   5  16   4      711.68      584.78     89.61 o 
   6  16   4        4.81      -15.68    114.21 o 
   7  16   4      689.31      725.84    107.39 o 
   8  16   4       17.28       96.32    173.55 o 
   4  17   4      597.09      524.36    153.38 o 
   5  17   4       72.76      -30.04    208.93 o 
  -8 -15   5      472.80      401.58    170.24 o 
  -7 -15   5      594.82      821.78    170.27 o 
  -6 -15   5      100.20       85.53     98.51 o 
  -5 -15   5      645.67      744.84    105.58 o 
  -4 -15   5       89.09       -0.25     93.09 o 
  -3 -15   5      904.05      866.58    124.54 o 
  -2 -15   5       85.16      107.11     94.64 o 
  -1 -15   5      558.22      595.87    103.57 o 
   0 -15   5      416.08      311.07    100.00 o 
  -9 -14   5      197.52      136.49    126.38 o 
  -8 -14   5      799.04      882.85    102.51 o 
  -7 -14   5      111.68      107.65     87.38 o 
  -6 -14   5     1052.53     1122.66    110.53 o 
  -5 -14   5        3.42       59.61     89.35 o 
  -4 -14   5     1114.57     1101.45    101.92 o 
  -3 -14   5      718.15      823.93     87.81 o 
  -2 -14   5      521.33      380.34     98.68 o 
  -1 -14   5     1262.74     1374.66    103.06 o 
   0 -14   5        7.35       35.82     78.70 o 
   1 -14   5     1065.88     1107.76     88.06 o 
 -10 -13   5       22.84      -21.26     89.42 o 
  -9 -13   5      532.84      543.57     93.46 o 
  -8 -13   5       31.42       31.98     84.29 o 
  -7 -13   5      777.16      781.28     93.73 o 
  -6 -13   5      743.47      845.47     90.45 o 
  -5 -13   5      811.81      653.16     92.72 o 
  -4 -13   5      349.79      316.88     85.04 o 
  -3 -13   5      254.09      183.77     71.68 o 
  -2 -13   5     2393.63     2490.14     89.64 o 
  -1 -13   5      108.47      109.53     70.73 o 
   0 -13   5     1319.36     1349.33     89.61 o 
   1 -13   5      756.71      770.91     78.21 o 
   2 -13   5      517.44      508.14     83.86 o 
   3 -13   5     1376.58     1357.15    177.13 o 
 -11 -12   5       15.25       29.35     96.07 o 
 -10 -12   5      241.65      200.66     86.29 o 
  -9 -12   5      361.36      456.88     87.71 o 
  -8 -12   5      437.20      347.89     81.86 o 
  -7 -12   5     1307.87     1381.15     94.06 o 
  -6 -12   5      151.02       77.31     76.20 o 
  -5 -12   5     2275.17     2318.63    109.38 o 
  -4 -12   5       47.94       35.97     78.53 o 
  -3 -12   5     2762.49     2772.66     84.63 o 
  -2 -12   5     1145.23     1277.01     72.49 o 
  -1 -12   5     1508.33     1496.21     92.44 o 
   0 -12   5     3055.23     3265.49    103.25 o 
   1 -12   5       35.16       17.61     74.50 o 
   2 -12   5     2626.50     2692.24     94.34 o 
   3 -12   5      124.61      172.40    138.64 o 
   4 -12   5     1120.10      953.01    164.83 o 
 -11 -11   5      244.13      166.08     83.03 o 
 -10 -11   5      578.31      607.64     88.58 o 
  -9 -11   5        3.11       -4.78     75.08 o 
  -8 -11   5     1165.80     1272.53     89.45 o 
  -7 -11   5       87.23      109.84     72.10 o 
  -6 -11   5     2346.19     2248.60     96.19 o 
  -5 -11   5      876.89      876.26     85.19 o 
  -4 -11   5      824.83      823.63     82.12 o 
  -3 -11   5     2678.01     2719.19     78.67 o 
  -2 -11   5       65.46       37.10     52.89 o 
  -1 -11   5     3495.80     3491.06     87.40 o 
   0 -11   5       90.50      115.55     61.57 o 
   1 -11   5     2444.55     2474.25     92.38 o 
   2 -11   5      567.70      643.86     66.21 o 
   3 -11   5      965.87     1075.05     77.03 o 
   4 -11   5     1494.34     1468.56    168.71 o 
   5 -11   5       28.94       94.29    145.57 o 
 -11 -10   5      697.49      608.44    127.00 o 
 -10 -10   5      169.00      231.16     75.03 o 
  -9 -10   5      702.16      728.45     78.46 o 
  -8 -10   5      805.45      858.11     79.91 o 
  -7 -10   5     1514.53     1313.39     82.61 o 
  -6 -10   5     2712.65     2881.04     98.55 o 
  -5 -10   5       60.84       30.61     68.65 o 
  -4 -10   5     4125.06     4194.57     90.19 o 
  -3 -10   5      247.84      298.09     50.73 o 
  -2 -10   5     2622.19     2518.52     73.09 o 
  -1 -10   5     2643.36     2714.44     75.53 o 
   0 -10   5     1360.74     1183.76     70.48 o 
   1 -10   5     3075.42     3137.58     90.97 o 
   2 -10   5      385.88      320.81     59.32 o 
   3 -10   5     2942.64     2943.00     84.84 o 
   4 -10   5      275.62      301.74    134.02 o 
   5 -10   5     1681.13     1698.36    170.09 o 
   6 -10   5     1107.66      972.41    166.53 o 
 -12  -9   5      252.66       83.05    232.70 o 
 -11  -9   5      292.52      300.40    154.49 o 
 -10  -9   5      390.34      343.40     71.32 o 
  -9  -9   5     1135.92     1058.80     80.58 o 
  -8  -9   5      163.60       76.08     63.98 o 
  -7  -9   5     2688.59     2672.90     91.50 o 
  -6  -9   5       85.29       73.99     59.13 o 
  -5  -9   5     1121.26     1056.29     70.22 o 
  -4  -9   5      598.49      579.53     68.79 o 
  -3  -9   5     1356.43     1246.89     56.43 o 
  -2  -9   5     1328.43     1381.69     58.72 o 
  -1  -9   5      189.03      166.07     47.20 o 
   0  -9   5     3619.38     3589.36    100.27 o 
   1  -9   5      160.54      176.52     51.23 o 
   2  -9   5     2351.30     2376.70     68.79 o 
   3  -9   5      788.11      854.50     57.17 o 
   4  -9   5     1828.61     1886.82     72.29 o 
   5  -9   5     1739.83     1742.61    126.68 o 
   6  -9   5      112.13       93.26    104.70 o 
   7  -9   5     1787.11     1519.63    179.08 o 
 -12  -8   5      753.27      894.62    174.02 o 
 -11  -8   5       41.66      -32.36    143.04 o 
 -10  -8   5     1082.79     1080.95     89.66 o 
  -9  -8   5        3.73       50.66     61.79 o 
  -8  -8   5     2717.68     2754.48     90.46 o 
  -7  -8   5      533.13      581.32     63.27 o 
  -6  -8   5     1441.36     1274.81     69.95 o 
  -5  -8   5     1138.15     1104.67     66.23 o 
  -4  -8   5     1417.56     1213.76     73.03 o 
  -3  -8   5     6821.57     6673.51     95.62 o 
  -2  -8   5      187.34      209.92     36.57 o 
  -1  -8   5     9104.61     8380.48    224.52 o 
   0  -8   5     1728.26     1692.22     60.09 o 
   1  -8   5     2235.91     2255.33     74.74 o 
   2  -8   5     5498.29     5522.38     94.83 o 
   3  -8   5      357.99      385.84     48.25 o 
   4  -8   5     6469.58     6318.50    169.85 o 
   5  -8   5      278.84      256.74     97.25 o 
   6  -8   5     1706.05     1566.68    125.22 o 
   7  -8   5      569.41      723.49    106.28 o 
   8  -8   5      514.89      427.68    105.98 o 
 -12  -7   5       82.91       90.65    160.48 o 
 -11  -7   5     1394.49     1354.00    133.47 o 
 -10  -7   5      331.54      380.27     60.23 o 
  -9  -7   5     1524.82     1419.08     70.72 o 
  -8  -7   5     2921.19     2975.13     87.41 o 
  -7  -7   5      127.31      117.79     54.47 o 
  -6  -7   5     2705.07     2783.32     79.54 o 
  -5  -7   5       81.59      137.36     51.06 o 
  -4  -7   5     3045.19     2955.43     76.73 o 
  -3  -7   5     2047.81     2442.50     92.19 o 
  -2  -7   5     2672.45     2662.91     64.69 o 
  -1  -7   5     5750.93     5705.08     82.17 o 
   0  -7   5     1522.41     1474.69     53.64 o 
   1  -7   5     6412.48     6484.45     98.97 o 
   2  -7   5       64.30       60.77     44.64 o 
   3  -7   5     6445.56     6310.37     97.87 o 
   4  -7   5     1275.27     1393.23     65.11 o 
   5  -7   5     2998.49     2910.27     71.48 o 
   6  -7   5     2308.09     2434.38    128.71 o 
   7  -7   5      293.81      254.11     88.88 o 
   8  -7   5     1783.51     1913.15    120.75 o 
   9  -7   5      142.71       92.87    103.44 o 
 -12  -6   5      523.57      506.07    130.32 o 
 -11  -6   5     1098.54     1117.26    125.99 o 
 -10  -6   5      195.05      160.60    103.20 o 
  -9  -6   5     1520.24     1623.12     67.90 o 
  -8  -6   5       67.39      106.22     51.57 o 
  -7  -6   5     9675.58     9467.08    135.82 o 
  -6  -6   5     5877.22     5922.71     91.18 o 
  -5  -6   5     5091.28     4871.94     73.81 o 
  -4  -6   5     8306.33     8289.55    118.25 o 
  -3  -6   5      102.01      157.57     57.70 o 
  -2  -6   5    14408.99    14477.27    123.74 o 
  -1  -6   5     1481.82     1481.25     47.75 o 
   0  -6   5     9090.15     9208.83     93.62 o 
   1  -6   5     3139.02     3137.07     57.41 o 
   2  -6   5     2078.19     2081.95     44.22 o 
   3  -6   5     4443.62     4413.98     84.78 o 
   4  -6   5      162.61      195.29     47.73 o 
   5  -6   5     1828.94     1929.55     67.55 o 
   6  -6   5      199.53      176.31     86.69 o 
   7  -6   5     2656.82     2769.86    118.40 o 
   8  -6   5      421.08      397.22     90.76 o 
   9  -6   5      579.26      605.44    105.08 o 
  10  -6   5      857.32      889.60    250.66 o 
 -12  -5   5     1852.40     1791.50    151.04 o 
 -11  -5   5       96.11      160.43     88.97 o 
 -10  -5   5     1464.31     1300.89    119.81 o 
  -9  -5   5     1209.30     1336.71     61.91 o 
  -8  -5   5      424.58      463.76     49.08 o 
  -7  -5   5     5672.67     5432.37    138.94 o 
  -6  -5   5      673.83      617.65     30.58 o 
  -5  -5   5     7727.32     7905.61     81.94 o 
  -4  -5   5      227.59      242.39     44.20 o 
  -3  -5   5     8697.58     8488.63    108.66 o 
  -2  -5   5      738.84      780.49     38.09 o 
  -1  -5   5    14686.62    15353.21    130.66 o 
   0  -5   5    17321.22    17463.03    196.93 o 
   1  -5   5      842.45      832.73     39.74 o 
   2  -5   5     5726.62     5309.77     60.86 o 
   3  -5   5      345.24      364.10     44.97 o 
   4  -5   5     5057.52     5046.17     85.41 o 
   5  -5   5     1443.35     1599.73     61.21 o 
   6  -5   5     3149.90     3203.09    106.57 o 
   7  -5   5     2736.61     2817.57    112.22 o 
   8  -5   5       71.95      106.19     82.76 o 
   9  -5   5     1630.41     1587.36    110.82 o 
  10  -5   5      129.33      106.37    122.22 o 
 -12  -4   5      368.65      453.23    123.19 o 
 -11  -4   5     1497.48     1638.94    138.84 o 
 -10  -4   5     3072.76     3037.29    118.16 o 
  -9  -4   5      314.67      301.54     93.83 o 
  -8  -4   5     4463.86     4336.69     82.33 o 
  -7  -4   5     1561.47     1721.68     56.83 o 
  -6  -4   5     9905.60     9729.41     99.80 o 
  -5  -4   5     7201.65     7025.02    126.24 o 
  -4  -4   5      937.29      912.79     42.65 o 
  -3  -4   5     5120.70     4694.29    122.04 o 
  -2  -4   5      847.95     1046.74     31.74 o 
  -1  -4   5    13782.23    13997.81    111.80 o 
   0  -4   5       46.62       87.19     35.44 o 
   1  -4   5     6316.39     6574.04     88.50 o 
   2  -4   5     1251.54     1253.99     29.41 o 
   3  -4   5     1564.83     1478.06     44.06 o 
   4  -4   5     4596.73     4620.31     78.21 o 
   5  -4   5      645.72      639.37     68.04 o 
   6  -4   5     5349.88     5385.31    122.64 o 
   7  -4   5       21.33       32.12     70.48 o 
   8  -4   5     2680.21     2756.44    112.52 o 
   9  -4   5      913.48      816.66     94.66 o 
  10  -4   5      776.30      922.06    129.50 o 
  11  -4   5      765.15      675.32    231.21 o 
 -12  -3   5      132.29       86.71     96.03 o 
 -11  -3   5     2081.28     1953.43    139.45 o 
 -10  -3   5      102.10      160.99     79.48 o 
  -9  -3   5     3046.44     2817.83    107.93 o 
  -8  -3   5      773.88      878.31     41.91 o 
  -7  -3   5     4278.82     4195.48     69.90 o 
  -6  -3   5     1699.24     1739.14     51.00 o 
  -5  -3   5     1274.02     1390.65     51.98 o 
  -4  -3   5    15558.49    16203.83    121.87 o 
  -3  -3   5     1632.49     1766.51     40.67 o 
  -2  -3   5    12970.92    13393.23     88.39 o 
  -1  -3   5     3199.40     3384.69     44.49 o 
   0  -3   5     5475.04     5898.80     53.01 o 
   1  -3   5    13814.41    14167.23     86.32 o 
   2  -3   5     2979.43     3040.55     36.41 o 
   3  -3   5     8857.94     8744.49     51.60 o 
   4  -3   5      614.08      636.03     23.69 o 
   5  -3   5     7325.60     7071.64    191.77 o 
   6  -3   5     2476.85     2618.07     55.71 o 
   7  -3   5      957.69     1035.19     56.22 o 
   8  -3   5     2866.90     2924.68     95.76 o 
   9  -3   5      221.86      244.25     71.48 o 
  10  -3   5     2289.50     2355.76    104.82 o 
  11  -3   5        2.27        0.99    115.10 o 
 -12  -2   5     1515.17     1465.38    144.74 o 
 -11  -2   5      735.24      827.73     97.53 o 
 -10  -2   5     1860.28     1840.98    100.01 o 
  -9  -2   5     2718.51     2712.92    102.70 o 
  -8  -2   5     1036.01     1075.36     50.05 o 
  -7  -2   5     6199.64     5956.85     64.64 o 
  -6  -2   5        2.20       11.75     27.99 o 
  -5  -2   5     7368.47     7301.38     58.70 o 
  -4  -2   5     3637.11     3600.25     59.81 o 
  -3  -2   5      702.49      735.11     27.99 o 
  -2  -2   5    14969.69    15422.74     79.88 o 
  -1  -2   5      868.47      953.48     24.00 o 
   0  -2   5     6193.65     6321.26     46.00 o 
   1  -2   5     1846.42     2026.71     25.71 o 
   2  -2   5     5831.88     6148.31     37.78 o 
   3  -2   5     2978.68     3108.12     32.96 o 
   4  -2   5     4135.82     4294.08     48.74 o 
   5  -2   5     1616.44     1595.92     35.14 o 
   6  -2   5     1692.56     1809.97     47.52 o 
   7  -2   5     2438.10     2459.84     42.37 o 
   8  -2   5      125.26      116.07     51.49 o 
   9  -2   5     3291.33     3242.02     90.33 o 
  10  -2   5      966.35      932.82     92.01 o 
  11  -2   5     1036.70     1198.94    163.04 o 
  12  -2   5      628.38      679.88    223.32 o 
 -12  -1   5      972.07      994.19    135.62 o 
 -11  -1   5      408.35      390.14    113.09 o 
 -10  -1   5     2658.88     2748.44    137.72 o 
  -9  -1   5        6.26       36.77     59.59 o 
  -8  -1   5     4238.62     4141.40    108.54 o 
  -7  -1   5      858.98      873.43     32.67 o 
  -6  -1   5     4453.27     4511.42     48.13 o 
  -5  -1   5     7314.11     7409.89     61.58 o 
  -4  -1   5     1359.68     1369.56     28.47 o 
  -3  -1   5    12880.41    12654.91    134.62 o 
  -2  -1   5      368.52      457.85     26.50 o 
  -1  -1   5    22966.88    23971.71     96.30 o 
   0  -1   5    10334.87    11139.00     83.02 o 
   1  -1   5     8166.02     8354.00     46.54 o 
   2  -1   5    10001.34    10316.09     44.90 o 
   3  -1   5      902.16      922.75     20.53 o 
   4  -1   5    11229.84    11240.67     62.23 o 
   5  -1   5       35.02       74.46     21.97 o 
   6  -1   5     5827.31     5869.27     82.63 o 
   7  -1   5      762.51      794.72     32.04 o 
   8  -1   5      758.41      786.91     49.64 o 
   9  -1   5     2511.03     2522.10     87.40 o 
  10  -1   5      322.53      307.75     66.76 o 
  11  -1   5     2140.24     2223.52    177.23 o 
  12  -1   5        6.36      -35.72    156.52 o 
 -12   0   5        1.73       -2.14    146.39 o 
 -11   0   5     2651.38     2494.26    146.50 o 
 -10   0   5      339.27      435.97    104.85 o 
  -9   0   5     1293.07     1462.92     76.54 o 
  -8   0   5     3826.59     3820.10     94.17 o 
  -7   0   5      174.55      190.19     42.57 o 
  -6   0   5    12877.77    12498.56    131.23 o 
  -5   0   5      660.79      622.74     21.07 o 
  -4   0   5     6629.41     6831.39     47.09 o 
  -3   0   5     3255.87     3015.03     30.71 o 
  -2   0   5     5776.39     5785.08     48.22 o 
  -1   0   5     8705.53     9640.45     70.78 o 
   0   0   5    11423.04    12011.79     68.55 o 
   1   0   5      254.88      298.65     19.30 o 
   2   0   5        1.54       15.50     14.11 o 
   3   0   5    11924.81    12700.78     78.63 o 
   4   0   5      326.37      352.11     24.58 o 
   5   0   5     7223.99     7304.93     53.32 o 
   6   0   5     6381.95     6498.87     50.67 o 
   7   0   5      319.91      303.00     24.06 o 
   8   0   5     3540.60     3413.38     52.64 o 
   9   0   5        1.48       -8.79     65.16 o 
  10   0   5     3276.17     3323.68     99.41 o 
  11   0   5      611.90      535.55    107.00 o 
  12   0   5      469.66      546.21    161.45 o 
 -12   1   5      923.36      925.84    164.00 o 
 -11   1   5     1470.66     1682.86    134.47 o 
 -10   1   5      421.43      454.91     83.52 o 
  -9   1   5     1749.88     1781.84     80.18 o 
  -8   1   5      112.01      133.86     47.62 o 
  -7   1   5     5919.01     5992.13     88.83 o 
  -6   1   5     4049.52     3665.77    123.64 o 
  -5   1   5     7552.68     7908.86     50.86 o 
  -4   1   5     3948.81     3673.32     38.17 o 
  -3   1   5      855.03      831.16     22.94 o 
  -2   1   5    12379.22    12765.27     85.00 o 
  -1   1   5       77.62       89.46     17.85 o 
   0   1   5    17220.18    18298.15    123.22 o 
   1   1   5     3803.10     4378.10     32.96 o 
   2   1   5     1524.15     1579.05     23.97 o 
   3   1   5     8962.56     9072.84     57.91 o 
   4   1   5     1662.85     1723.29     28.67 o 
   5   1   5     9862.28     9874.49     79.34 o 
   6   1   5      434.26      445.81     30.47 o 
   7   1   5     5123.02     5132.09     64.95 o 
   8   1   5     1879.14     1862.89     45.48 o 
   9   1   5     2761.65     2588.99     72.23 o 
  10   1   5     1817.44     1734.91     80.74 o 
  11   1   5      261.74      261.56    100.84 o 
  12   1   5     1128.55     1102.25    125.29 o 
  13   1   5       34.00       38.56    161.42 o 
 -11   2   5       27.46       48.19    106.81 o 
 -10   2   5     1390.11     1439.66    102.52 o 
  -9   2   5      973.14     1086.65     76.15 o 
  -8   2   5     2184.95     2127.04     70.02 o 
  -7   2   5     3957.03     3771.67     75.10 o 
  -6   2   5      882.00      919.55     48.43 o 
  -5   2   5     9551.15     8975.01    150.30 o 
  -4   2   5      505.27      572.65     17.02 o 
  -3   2   5     4880.41     5097.17     42.22 o 
  -2   2   5     1621.55     1573.10     26.40 o 
  -1   2   5     9573.35     9811.58    112.31 o 
   0   2   5     2354.02     2532.01     31.18 o 
   1   2   5     2115.45     2179.52     34.07 o 
   2   2   5     8789.56     9383.88     84.88 o 
   3   2   5       69.35       79.46     19.58 o 
   4   2   5     7788.37     7713.87     67.37 o 
   5   2   5      602.02      627.95     23.74 o 
   6   2   5     2991.30     2802.28     37.49 o 
   7   2   5     4011.07     4027.33     54.28 o 
   8   2   5     2550.84     2590.54     61.89 o 
   9   2   5     7168.50     7105.20     91.34 o 
  10   2   5        2.59        0.12     67.90 o 
  11   2   5     1419.50     1273.66    117.35 o 
  12   2   5      366.87      375.57     99.12 o 
  13   2   5      447.29      360.03    126.33 o 
 -11   3   5     1186.01     1074.87    151.85 o 
 -10   3   5     1621.47     1682.60    108.44 o 
  -9   3   5       18.43       -2.71     67.15 o 
  -8   3   5     2640.11     2768.46     78.61 o 
  -7   3   5        0.35       25.15     41.64 o 
  -6   3   5     5776.45     5866.13     72.66 o 
  -5   3   5      225.76      203.57      8.27 o 
  -4   3   5     4255.20     4317.05     31.31 o 
  -3   3   5     7218.47     7002.79     42.02 o 
  -2   3   5     1115.86     1091.63     26.93 o 
  -1   3   5    12737.55    12841.74     61.48 o 
   0   3   5      262.63      254.87     16.85 o 
   1   3   5     7128.07     7070.49     55.71 o 
   2   3   5    13392.94    12972.04     82.24 o 
   3   3   5    10628.19    10930.21     76.80 o 
   4   3   5    14348.51    14122.35     95.67 o 
   5   3   5      558.88      529.92     28.38 o 
   6   3   5     5086.25     4915.07     58.47 o 
   7   3   5       83.75       77.43     23.19 o 
   8   3   5     7868.19     7687.49    104.58 o 
   9   3   5      408.34      334.46     51.20 o 
  10   3   5     1586.39     1571.18    112.10 o 
  11   3   5      852.77      954.19    112.08 o 
  12   3   5      490.15      491.12    101.50 o 
  13   3   5     1090.76     1224.59    137.26 o 
 -11   4   5     1109.39     1387.31    242.60 o 
 -10   4   5       40.87       28.51    104.86 o 
  -9   4   5     3273.77     3201.49     96.51 o 
  -8   4   5     1288.82     1435.77     79.78 o 
  -7   4   5     1174.30     1232.58     66.34 o 
  -6   4   5      945.65      893.56     56.52 o 
  -5   4   5      312.23      265.61     20.91 o 
  -4   4   5     6198.24     5806.46     38.11 o 
  -3   4   5      781.04      843.39     24.46 o 
  -2   4   5     1495.07     1374.86     23.26 o 
  -1   4   5      474.27      426.61     17.11 o 
   0   4   5     5731.74     5748.36     52.38 o 
   1   4   5     8656.69     8973.71     65.84 o 
   2   4   5     3069.84     3082.63     48.26 o 
   3   4   5     9088.33     8907.81     83.17 o 
   4   4   5       34.45       25.15     31.82 o 
   5   4   5    17251.45    16896.06    128.38 o 
   6   4   5      723.35      818.79     38.29 o 
   7   4   5     3841.47     3646.28     71.20 o 
   8   4   5     3778.33     3723.82     76.78 o 
   9   4   5      895.68      808.59     60.27 o 
  10   4   5     3625.74     3553.51    140.78 o 
  11   4   5       91.83       99.62    105.32 o 
  12   4   5      644.81      614.28    101.22 o 
  13   4   5       93.67       53.09    104.23 o 
 -10   5   5      729.44      694.03    146.94 o 
  -9   5   5     1221.05     1382.31    103.69 o 
  -8   5   5      723.87      819.72     92.37 o 
  -7   5   5     3840.89     4080.22    103.96 o 
  -6   5   5      504.48      549.00     50.99 o 
  -5   5   5     2805.47     2794.85     67.81 o 
  -4   5   5     4543.75     4321.84     45.92 o 
  -3   5   5     3457.16     3380.55     42.20 o 
  -2   5   5     6782.23     6427.34     54.09 o 
  -1   5   5      715.84      737.35     34.12 o 
   0   5   5     6651.29     6398.21     60.87 o 
   1   5   5       22.55       42.57     27.20 o 
   2   5   5    14802.16    15012.50     78.34 o 
   3   5   5      778.96      778.30     39.68 o 
   4   5   5     8073.98     8221.37     86.58 o 
   5   5   5     4217.83     4411.53     65.41 o 
   6   5   5     1318.47     1336.21     44.13 o 
   7   5   5     8218.40     7436.80    129.95 o 
   8   5   5      344.63      294.49     51.50 o 
   9   5   5     3179.41     3020.12     83.19 o 
  10   5   5     1344.53     1398.19     69.57 o 
  11   5   5     2016.16     1959.33    114.00 o 
  12   5   5     1305.61     1214.33    128.03 o 
  13   5   5       17.28      103.12    184.81 o 
 -10   6   5     1083.04     1133.29    113.37 o 
  -9   6   5       34.58       23.90    105.64 o 
  -8   6   5     2123.08     2131.34    123.09 o 
  -7   6   5      448.79      506.39     82.82 o 
  -6   6   5     1741.14     1661.13     77.21 o 
  -5   6   5      526.41      586.34     48.13 o 
  -4   6   5     2510.92     2385.10     45.22 o 
  -3   6   5     6968.36     6889.79     61.80 o 
  -2   6   5      151.22      154.02     23.55 o 
  -1   6   5    13344.43    13236.58     91.11 o 
   0   6   5     5036.59     4885.59     56.69 o 
   1   6   5    12623.14    12476.65     90.56 o 
   2   6   5     3378.90     3179.49     44.70 o 
   3   6   5      177.53      170.15     30.36 o 
   4   6   5    12861.99    12598.52     98.37 o 
   5   6   5        0.16        6.15     34.05 o 
   6   6   5     8283.37     7544.28    168.51 o 
   7   6   5     1423.47     1600.81     60.06 o 
   8   6   5      708.86      676.80     53.32 o 
   9   6   5     1993.76     2011.32     77.09 o 
  10   6   5      262.27      292.35     61.95 o 
  11   6   5     1421.79     1378.96    122.16 o 
  12   6   5       66.61        1.97    110.21 o 
  13   6   5      634.27      610.82    125.43 o 
  -9   7   5      902.30      760.53    123.07 o 
  -8   7   5     1303.10     1379.05    120.73 o 
  -7   7   5      474.92      405.92     86.49 o 
  -6   7   5     3490.91     3217.31    122.43 o 
  -5   7   5        0.32       11.29     71.39 o 
  -4   7   5     5089.41     4791.27     60.76 o 
  -3   7   5      651.45      583.56     30.58 o 
  -2   7   5     7913.49     7544.00     83.61 o 
  -1   7   5     5296.68     5180.52     64.99 o 
   0   7   5     2683.64     2588.37     47.18 o 
   1   7   5     8295.43     8031.87     85.42 o 
   2   7   5       11.49       -2.31     24.19 o 
   3   7   5     9899.67     9519.72     84.94 o 
   4   7   5     2959.94     3163.35     58.36 o 
   5   7   5     3537.72     3386.84     63.47 o 
   6   7   5     8161.55     8236.62     92.72 o 
   7   7   5     2071.62     1883.93     55.14 o 
   8   7   5     1576.40     1465.48     64.49 o 
   9   7   5       49.82       16.76     56.74 o 
  10   7   5     1788.79     1613.14     80.53 o 
  11   7   5      421.59      407.38     70.02 o 
  12   7   5      686.86      648.18    121.33 o 
  13   7   5      491.08      384.24    121.97 o 
  -8   8   5       59.29       47.60    139.33 o 
  -7   8   5     1640.91     1647.20    102.21 o 
  -6   8   5      609.45      617.75     91.80 o 
  -5   8   5     3738.00     3415.84    143.43 o 
  -4   8   5     4616.05     4625.31    160.61 o 
  -3   8   5      585.78      556.82     36.35 o 
  -2   8   5     5102.52     5021.26     70.09 o 
  -1   8   5        0.29       20.62     34.45 o 
   0   8   5     7150.26     7071.91     83.68 o 
   1   8   5      642.74      627.55     44.71 o 
   2   8   5     2492.37     2395.80     42.09 o 
   3   8   5     5932.36     5981.97     68.77 o 
   4   8   5      293.87      261.20     35.98 o 
   5   8   5    10567.68    10296.69    102.83 o 
   6   8   5       48.67       14.32     41.73 o 
   7   8   5     1350.00     1378.16     53.77 o 
   8   8   5     1174.97     1236.99     64.38 o 
   9   8   5     1881.08     1789.68     81.02 o 
  10   8   5      195.29      226.36     65.98 o 
  11   8   5      158.66      134.76     71.63 o 
  12   8   5      774.39      791.09    124.12 o 
  13   8   5        1.89       19.27    120.37 o 
  -8   9   5      988.55     1043.14    229.11 o 
  -7   9   5      680.72      732.27     96.92 o 
  -6   9   5      561.81      490.21     89.28 o 
  -5   9   5     3611.32     3374.91    132.07 o 
  -4   9   5        1.02       27.07     65.41 o 
  -3   9   5     3047.72     3108.72     70.92 o 
  -2   9   5     1034.63     1011.28     50.48 o 
  -1   9   5     5629.30     5581.81     90.56 o 
   0   9   5     1989.88     1773.91     48.03 o 
   1   9   5      903.51      739.71     40.17 o 
   2   9   5     5886.96     5594.18     77.64 o 
   3   9   5       80.03       54.61     34.02 o 
   4   9   5     5413.05     5198.60     72.57 o 
   5   9   5       31.80       61.72     39.73 o 
   6   9   5     5066.77     4990.33     83.43 o 
   7   9   5      854.15      898.41     51.98 o 
   8   9   5      575.25      565.23     61.14 o 
   9   9   5     2412.74     2465.69     91.30 o 
  10   9   5       89.97       46.23     70.14 o 
  11   9   5     1388.27     1408.18     91.12 o 
  12   9   5       48.26       52.84    144.50 o 
  13   9   5      144.64      130.70    209.72 o 
  -7  10   5        3.43        0.69    132.22 o 
  -6  10   5     1604.83     1585.74    111.52 o 
  -5  10   5      460.42      471.25     88.40 o 
  -4  10   5     1938.55     1939.04    118.05 o 
  -3  10   5     1446.75     1436.45     85.24 o 
  -2  10   5     1431.74     1403.91     68.47 o 
  -1  10   5     5828.72     5781.01     96.76 o 
   0  10   5        2.02      -32.93     56.57 o 
   1  10   5     6344.78     6436.13     73.87 o 
   2  10   5     1775.77     1741.95     42.22 o 
   3  10   5     3699.39     3824.92     71.70 o 
   4  10   5     4830.26     4759.64     73.87 o 
   5  10   5     3717.26     3686.67     70.83 o 
   6  10   5      829.42      899.08     50.73 o 
   7  10   5      162.10      157.14     49.63 o 
   8  10   5     1569.44     1544.36     73.57 o 
   9  10   5      428.28      427.73     72.98 o 
  10  10   5     1391.77     1467.10     89.95 o 
  11  10   5      406.12      405.42     81.16 o 
  12  10   5      112.99       99.54     82.81 o 
  -6  11   5      655.49      594.53    118.17 o 
  -5  11   5      528.37      522.44     96.89 o 
  -4  11   5     1640.27     1719.96    109.46 o 
  -3  11   5       76.53       45.33     72.66 o 
  -2  11   5     3831.89     3816.10     94.89 o 
  -1  11   5      187.13      199.75     64.81 o 
   0  11   5     2069.49     2065.76     67.55 o 
   1  11   5     1804.60     1717.92     60.28 o 
   2  11   5     1508.85     1473.20     50.99 o 
   3  11   5     6650.80     6411.94    101.97 o 
   4  11   5      776.86      659.24     47.92 o 
   5  11   5     2878.93     2905.73     67.92 o 
   6  11   5      600.10      623.20     51.96 o 
   7  11   5      606.96      607.89     57.75 o 
   8  11   5      485.17      525.56     66.55 o 
   9  11   5      199.44      191.88     73.87 o 
  10  11   5     1616.43     1712.91     97.22 o 
  11  11   5        6.10       27.56     89.44 o 
  12  11   5      384.00      390.91     90.39 o 
  -5  12   5     1622.47     1752.57    167.45 o 
  -4  12   5      223.60      190.88     91.38 o 
  -3  12   5     1632.00     1781.01    111.69 o 
  -2  12   5     1486.82     1421.41     97.60 o 
  -1  12   5      411.05      310.93     66.00 o 
   0  12   5     2571.10     2458.05     97.73 o 
   1  12   5       81.16       61.88     54.82 o 
   2  12   5     2311.56     2305.67     68.48 o 
   3  12   5      378.19      365.52     46.67 o 
   4  12   5     1809.39     1861.65     73.85 o 
   5  12   5      736.60      761.51     53.27 o 
   6  12   5       76.09       79.43     49.65 o 
   7  12   5     1157.39     1228.90     63.99 o 
   8  12   5        1.47       -3.38     65.89 o 
   9  12   5     1128.18     1275.99     91.49 o 
  10  12   5       89.62       52.20     79.70 o 
  11  12   5      320.96      258.68     86.43 o 
  12  12   5      261.37      193.42    111.22 o 
  -4  13   5      495.29      450.03    148.33 o 
  -3  13   5     1610.93     1682.28    118.63 o 
  -2  13   5       20.06      -21.57     91.54 o 
  -1  13   5     1806.74     1742.64     82.68 o 
   0  13   5      267.18      276.06     69.36 o 
   1  13   5     1550.83     1536.92     83.86 o 
   2  13   5     1485.93     1462.58     75.27 o 
   3  13   5      475.91      357.47     59.10 o 
   4  13   5      184.89      182.83     47.13 o 
   5  13   5       60.38       16.07     55.52 o 
   6  13   5     1619.50     1688.08     76.68 o 
   7  13   5      202.93      227.57     62.50 o 
   8  13   5      860.13      896.88    109.41 o 
   9  13   5      341.14      410.55     82.11 o 
  10  13   5      141.63       78.52     83.63 o 
  11  13   5      561.33      594.05     96.03 o 
  -3  14   5       32.91       48.23    195.27 o 
  -2  14   5     1017.94     1106.58    116.52 o 
  -1  14   5      766.44      822.62    120.86 o 
   0  14   5      301.84      234.21     68.50 o 
   1  14   5     1169.46     1106.27     78.24 o 
   2  14   5       28.08      -14.61     64.12 o 
   3  14   5      728.79      688.17     65.32 o 
   4  14   5       10.49       40.20     67.72 o 
   5  14   5      515.24      509.27     65.70 o 
   6  14   5      544.32      584.83     63.29 o 
   7  14   5      273.77      212.63     67.38 o 
   8  14   5      879.47      798.63    111.80 o 
   9  14   5       25.98       25.48     96.17 o 
  10  14   5      219.35      197.04    100.44 o 
  11  14   5        3.63      -58.58    202.23 o 
  -1  15   5       81.04       15.72    151.72 o 
   0  15   5     1181.84     1237.04     88.37 o 
   1  15   5      133.39      156.13     73.40 o 
   2  15   5      832.85      894.12     80.85 o 
   3  15   5      387.98      451.25     67.53 o 
   4  15   5      204.19      166.16     72.63 o 
   5  15   5     1139.20     1246.94     92.76 o 
   6  15   5        6.74      -35.90     78.77 o 
   7  15   5      972.21     1027.93     99.99 o 
   8  15   5      111.20       14.24    108.08 o 
   9  15   5      172.63       88.62    104.52 o 
  10  15   5      148.29       69.51    183.45 o 
   1  16   5      288.32      272.79     88.69 o 
   2  16   5      520.86      510.44     81.91 o 
   3  16   5       14.88        6.00     92.73 o 
   4  16   5      850.26      853.84     94.77 o 
   5  16   5       32.20       44.51     75.42 o 
   6  16   5      481.78      446.43    116.90 o 
   7  16   5      222.14      213.17    111.59 o 
   8  16   5      216.67      213.35    177.76 o 
   4  17   5      382.81      453.58    207.66 o 
   5  17   5      198.14      233.12    201.48 o 
  -7 -15   6        5.81       -1.10    156.24 o 
  -6 -15   6      268.16      247.23    157.12 o 
  -5 -15   6        6.88        7.15    138.49 o 
  -4 -15   6     1124.27      913.67    117.42 o 
  -3 -15   6      117.44       78.93    115.29 o 
  -2 -15   6      305.89      214.78     99.80 o 
  -1 -15   6      845.22      982.28    113.09 o 
  -9 -14   6      610.94      638.80    249.37 o 
  -8 -14   6        8.42       87.61     92.84 o 
  -7 -14   6      478.42      453.06     94.29 o 
  -6 -14   6      185.21      264.58     89.86 o 
  -5 -14   6      614.68      524.14     98.58 o 
  -4 -14   6      925.86      984.35    104.33 o 
  -3 -14   6      390.42      264.42     91.23 o 
  -2 -14   6     1786.03     1916.15    118.04 o 
  -1 -14   6       59.12      157.50     92.09 o 
   0 -14   6     1016.76     1002.43    105.13 o 
   1 -14   6      301.66      322.75    106.56 o 
 -10 -13   6      406.97      271.29    104.42 o 
  -9 -13   6      342.73      342.85     93.16 o 
  -8 -13   6      288.58      264.88     88.54 o 
  -7 -13   6      832.48      956.34     96.49 o 
  -6 -13   6        7.64       26.82     81.34 o 
  -5 -13   6     1429.80     1392.09    104.26 o 
  -4 -13   6        5.87       30.70     82.80 o 
  -3 -13   6     1201.08     1141.81     97.44 o 
  -2 -13   6      887.01     1006.88     84.93 o 
  -1 -13   6      710.28      657.27     92.97 o 
   0 -13   6      855.92      815.03    105.84 o 
   1 -13   6      146.30      109.27     77.68 o 
   2 -13   6     1564.40     1558.31     99.14 o 
 -10 -12   6      340.95      268.17     88.42 o 
  -9 -12   6       80.25       59.96     82.43 o 
  -8 -12   6     1135.41     1185.38     95.04 o 
  -7 -12   6        8.10       42.36     77.00 o 
  -6 -12   6     1515.65     1464.85     92.75 o 
  -5 -12   6      415.80      475.90     86.36 o 
  -4 -12   6     1241.96     1313.88     95.82 o 
  -3 -12   6     1759.49     1823.77     88.91 o 
  -2 -12   6      190.30       76.80     67.95 o 
  -1 -12   6     2910.42     3036.82    116.04 o 
   0 -12   6       49.02       54.46     87.80 o 
   1 -12   6     1820.69     1852.24     93.95 o 
   2 -12   6      670.06      821.84     83.23 o 
   3 -12   6      921.39     1027.66    159.10 o 
   4 -12   6      929.00     1017.18    169.91 o 
 -11 -11   6      711.86      849.12    104.75 o 
 -10 -11   6       16.27       31.87     93.38 o 
  -9 -11   6     1020.64      977.31     91.07 o 
  -8 -11   6      488.31      573.51     82.67 o 
  -7 -11   6      746.96      602.52     79.35 o 
  -6 -11   6     1114.59     1235.99     86.46 o 
  -5 -11   6      219.47      171.71     70.13 o 
  -4 -11   6     1781.35     1798.59     97.73 o 
  -3 -11   6      208.86      240.40     66.12 o 
  -2 -11   6     2456.75     2496.57    102.02 o 
  -1 -11   6     1413.81     1476.76     72.71 o 
   0 -11   6      762.77      804.35     82.10 o 
   1 -11   6     1742.68     1812.19     97.27 o 
   2 -11   6      334.86      331.64     69.83 o 
   3 -11   6     2022.15     2174.73     92.54 o 
   4 -11   6       15.43       21.36    141.33 o 
   5 -11   6      873.92      700.02    162.69 o 
 -11 -10   6      166.07      205.12    152.99 o 
 -10 -10   6      694.70      616.16     83.98 o 
  -9 -10   6      805.35      784.39     81.58 o 
  -8 -10   6      330.79      243.69     71.62 o 
  -7 -10   6     2041.12     2258.99     94.59 o 
  -6 -10   6       41.89        3.37     67.67 o 
  -5 -10   6     3225.87     3209.97     99.15 o 
  -4 -10   6     1355.26     1341.72     84.93 o 
  -3 -10   6     1279.72     1228.26     81.23 o 
  -2 -10   6     3101.70     2986.97    121.14 o 
  -1 -10   6       54.42       47.67     51.28 o 
   0 -10   6     2740.95     2779.43     88.32 o 
   1 -10   6        8.94      -12.05     66.74 o 
   2 -10   6     3686.85     3799.19     95.36 o 
   3 -10   6      712.87      785.66     66.90 o 
   4 -10   6      969.84     1010.25    119.46 o 
   5 -10   6     1068.65     1072.75    159.76 o 
   6 -10   6       45.09       24.51    149.82 o 
 -11  -9   6      244.78      132.86    145.57 o 
 -10  -9   6     1966.34     2108.59     96.40 o 
  -9  -9   6       20.82       41.87     76.77 o 
  -8  -9   6     1593.33     1586.06     85.41 o 
  -7  -9   6     1033.82     1116.22     77.32 o 
  -6  -9   6      935.03      792.86     70.77 o 
  -5  -9   6     3934.72     3908.70    100.12 o 
  -4  -9   6       47.14       31.91     63.16 o 
  -3  -9   6     5299.77     5226.59    149.87 o 
  -2  -9   6       19.10       36.66     60.13 o 
  -1  -9   6     2086.17     2070.47     86.23 o 
   0  -9   6     1557.59     1595.61     83.58 o 
   1  -9   6     2877.77     2913.95     98.21 o 
   2  -9   6     2485.40     2374.19     77.49 o 
   3  -9   6      730.07      777.13     60.40 o 
   4  -9   6     2613.49     2540.58     81.48 o 
   5  -9   6        6.21        0.13    103.99 o 
   6  -9   6     1569.03     1602.20    134.64 o 
   7  -9   6      184.23      153.11    102.44 o 
 -12  -8   6        3.11      -10.24    216.56 o 
 -11  -8   6      513.00      514.47    150.43 o 
 -10  -8   6       57.85      163.54     68.39 o 
  -9  -8   6     2223.33     2031.11     87.35 o 
  -8  -8   6     1982.36     1954.71     84.07 o 
  -7  -8   6      310.80      228.08     61.22 o 
  -6  -8   6     4584.89     4611.96    101.25 o 
  -5  -8   6     1560.86     1527.97     72.09 o 
  -4  -8   6     7916.45     7839.09    142.85 o 
  -3  -8   6     2371.35     2536.69    103.16 o 
  -2  -8   6     2273.42     2121.65     94.44 o 
  -1  -8   6     1942.16     1897.68     81.45 o 
   0  -8   6      420.63      362.25     57.68 o 
   1  -8   6     4987.40     4940.30    165.00 o 
   2  -8   6       97.93       98.01     54.02 o 
   3  -8   6     1314.33     1326.37     72.11 o 
   4  -8   6      389.15      375.98     61.25 o 
   5  -8   6     1138.16     1220.31    113.27 o 
   6  -8   6      785.79      673.02    111.49 o 
   7  -8   6      358.20      281.70     99.99 o 
   8  -8   6     1059.27     1029.49    120.12 o 
 -12  -7   6      559.98      706.09    136.39 o 
 -11  -7   6     1114.57     1179.18    134.72 o 
 -10  -7   6      219.76      130.09    110.41 o 
  -9  -7   6     2531.07     2529.38     82.46 o 
  -8  -7   6       27.87      109.43     54.92 o 
  -7  -7   6     3996.31     3728.49     92.39 o 
  -6  -7   6     2043.24     2029.44     75.32 o 
  -5  -7   6     2405.54     2239.67     74.78 o 
  -4  -7   6     4524.77     4591.51    102.21 o 
  -3  -7   6     3814.01     3610.50    106.39 o 
  -2  -7   6    11762.91    11811.21    343.12 o 
  -1  -7   6       76.27       79.46     31.08 o 
   0  -7   6     9598.06     9492.09    117.75 o 
   1  -7   6     1661.26     1618.76     75.43 o 
   2  -7   6     3091.20     3278.38     82.67 o 
   3  -7   6     1565.30     1697.72     70.27 o 
   4  -7   6      261.80      352.26     56.83 o 
   5  -7   6     4178.44     4261.97     96.91 o 
   6  -7   6       33.47      -18.40     94.04 o 
   7  -7   6     1618.52     1770.69    113.51 o 
   8  -7   6      553.87      544.17    103.47 o 
   9  -7   6      484.06      498.05    153.87 o 
 -12  -6   6      939.00      959.45    139.04 o 
 -11  -6   6       31.47       82.84    112.42 o 
 -10  -6   6     1833.72     1627.26    131.35 o 
  -9  -6   6      720.05      714.11     59.74 o 
  -8  -6   6     7232.13     6746.63    105.95 o 
  -7  -6   6     8727.04     8695.21    128.14 o 
  -6  -6   6       20.58       55.37     52.97 o 
  -5  -6   6     8223.40     8111.09    186.87 o 
  -4  -6   6      169.50      232.86     53.96 o 
  -3  -6   6     6216.68     5934.42     75.25 o 
  -2  -6   6     1977.29     2157.19     69.51 o 
  -1  -6   6     3242.83     3295.23     72.58 o 
   0  -6   6     8122.08     8189.58    103.63 o 
   1  -6   6      733.14      654.23     55.38 o 
   2  -6   6     3722.11     3715.92     61.62 o 
   3  -6   6       25.73       58.46     47.43 o 
   4  -6   6     2013.19     2073.76     70.14 o 
   5  -6   6      729.11      701.33     57.82 o 
   6  -6   6     2512.21     2472.31    110.98 o 
   7  -6   6     1562.62     1508.76    104.21 o 
   8  -6   6      376.36      441.55     95.93 o 
   9  -6   6     1430.55     1505.50    121.38 o 
 -12  -5   6      336.85      389.05    129.81 o 
 -11  -5   6      604.07      620.18     98.22 o 
 -10  -5   6     1265.32     1258.50    121.91 o 
  -9  -5   6      409.35      392.62     52.50 o 
  -8  -5   6     5870.00     5640.32     95.07 o 
  -7  -5   6        0.37       40.18     45.84 o 
  -6  -5   6     9224.19     9287.25    106.90 o 
  -5  -5   6     1390.58     1280.22     53.64 o 
  -4  -5   6     2519.76     2457.74     67.05 o 
  -3  -5   6     4199.21     4038.88     66.41 o 
  -2  -5   6     1973.64     1851.98     49.60 o 
  -1  -5   6    11394.42    11535.88    123.89 o 
   0  -5   6     2023.45     2311.73     61.90 o 
   1  -5   6     4112.61     3817.68     64.87 o 
   2  -5   6     1827.38     1814.74     36.33 o 
   3  -5   6     3686.59     3652.74    106.21 o 
   4  -5   6     2170.36     2137.17     67.13 o 
   5  -5   6      560.47      713.05     52.20 o 
   6  -5   6     3581.36     3771.39    117.60 o 
   7  -5   6      101.38      148.99     79.25 o 
   8  -5   6     2605.37     2522.08    118.66 o 
   9  -5   6      284.95      259.74     96.46 o 
  10  -5   6      605.39      604.83    109.13 o 
 -12  -4   6      312.81      273.60    125.19 o 
 -11  -4   6     1947.55     2013.16    143.94 o 
 -10  -4   6       11.82       43.93     83.58 o 
  -9  -4   6     4638.54     4274.11    150.22 o 
  -8  -4   6     1005.73     1154.63     55.59 o 
  -7  -4   6     1471.27     1455.08     55.83 o 
  -6  -4   6     4290.80     4153.61     84.34 o 
  -5  -4   6      729.49      663.66     50.20 o 
  -4  -4   6     5007.32     4973.23     80.76 o 
  -3  -4   6      178.00      210.53     21.67 o 
  -2  -4   6     7496.09     7599.42     65.61 o 
  -1  -4   6     6453.52     6521.99     90.80 o 
   0  -4   6     3483.33     3464.94     66.05 o 
   1  -4   6     6740.04     6852.83     69.07 o 
   2  -4   6      427.85      444.70     26.88 o 
   3  -4   6     4742.02     4338.56     65.77 o 
   4  -4   6       37.07       44.01     37.51 o 
   5  -4   6     5311.66     5316.77    116.82 o 
   6  -4   6      917.23      980.97     81.87 o 
   7  -4   6     4204.23     4196.35    123.45 o 
   8  -4   6     1959.87     2095.75    107.13 o 
   9  -4   6      225.05      243.88     88.05 o 
  10  -4   6     1331.06     1360.08    113.07 o 
  11  -4   6       38.07      -63.60    220.10 o 
 -12  -3   6     1081.50     1019.27    140.37 o 
 -11  -3   6      415.19      614.71    131.58 o 
 -10  -3   6     1543.50     1526.80    102.09 o 
  -9  -3   6     2007.72     2125.23    102.52 o 
  -8  -3   6     1368.86     1459.79     50.74 o 
  -7  -3   6     1368.73     1328.07     51.55 o 
  -6  -3   6        2.70       -9.97     40.54 o 
  -5  -3   6     6362.31     6525.82     89.78 o 
  -4  -3   6      726.74      720.47     45.01 o 
  -3  -3   6    10009.26    10707.95     83.97 o 
  -2  -3   6     5201.99     5161.53     51.75 o 
  -1  -3   6     4253.67     4183.99     51.24 o 
   0  -3   6     4516.87     4378.05     59.87 o 
   1  -3   6        5.72       22.26     20.24 o 
   2  -3   6    14462.80    14613.94     69.44 o 
   3  -3   6      150.74      136.51     16.31 o 
   4  -3   6     5013.83     5097.47     50.87 o 
   5  -3   6     4677.53     4393.97    139.30 o 
   6  -3   6      658.97      730.72     40.80 o 
   7  -3   6     4764.88     4786.61    105.28 o 
   8  -3   6       19.13       18.75     64.99 o 
   9  -3   6     1807.82     1896.89     94.53 o 
  10  -3   6      352.09      244.38     91.20 o 
  11  -3   6      831.30      770.64    129.33 o 
 -12  -2   6      908.15      985.83    137.24 o 
 -11  -2   6      335.52      270.26    114.38 o 
 -10  -2   6     2555.72     2512.97    110.71 o 
  -9  -2   6      279.64      253.27     77.70 o 
  -8  -2   6     3357.75     3236.87    104.44 o 
  -7  -2   6      400.86      420.52     33.95 o 
  -6  -2   6     3809.57     3883.35     51.28 o 
  -5  -2   6     6577.78     6310.15     79.74 o 
  -4  -2   6     5284.97     5418.97     72.35 o 
  -3  -2   6    13063.96    13189.37     78.76 o 
  -2  -2   6      339.85      351.49     25.73 o 
  -1  -2   6    13690.96    13890.35     69.44 o 
   0  -2   6     1521.45     1569.10     25.66 o 
   1  -2   6     7370.25     7791.76     53.59 o 
   2  -2   6     6397.17     6647.78     37.85 o 
   3  -2   6     4126.91     4263.46     45.74 o 
   4  -2   6    11208.79    11182.59    167.80 o 
   5  -2   6       30.61       46.15     21.13 o 
   6  -2   6     4818.72     4889.81     64.99 o 
   7  -2   6     1310.71     1314.58     57.43 o 
   8  -2   6     1856.58     1866.32     83.44 o 
   9  -2   6     2332.61     2278.63    106.66 o 
  10  -2   6      215.25      291.25     86.19 o 
  11  -2   6     1741.98     1854.60    179.41 o 
 -12  -1   6        1.79       89.54    151.70 o 
 -11  -1   6     1473.46     1453.99    134.91 o 
 -10  -1   6      213.10      242.14    103.51 o 
  -9  -1   6     2945.82     2896.10    108.39 o 
  -8  -1   6     1123.81     1153.84     65.41 o 
  -7  -1   6     1017.50     1073.08     33.89 o 
  -6  -1   6     6835.73     6714.65     63.99 o 
  -5  -1   6      155.86      186.19     24.59 o 
  -4  -1   6    16453.38    16895.16     92.42 o 
  -3  -1   6       35.04       71.00     20.88 o 
  -2  -1   6    11067.47    11315.79     73.12 o 
  -1  -1   6     5808.42     5832.61     38.37 o 
   0  -1   6      936.79      988.39     25.17 o 
   1  -1   6     4704.98     4984.06     44.10 o 
   2  -1   6      286.42      306.39     17.01 o 
   3  -1   6     6600.05     6779.05     42.06 o 
   4  -1   6     2856.35     2802.81     49.95 o 
   5  -1   6     5949.81     5906.55     62.13 o 
   6  -1   6     4136.64     4184.64     52.81 o 
   7  -1   6     1060.69     1044.45     34.97 o 
   8  -1   6     2598.90     2502.10     76.65 o 
   9  -1   6       19.07        9.80     61.55 o 
  10  -1   6     2641.26     2659.38     97.20 o 
  11  -1   6      302.20      276.35    139.52 o 
  12  -1   6      819.77      856.64    171.40 o 
 -12   0   6     1049.60     1018.82    173.37 o 
 -11   0   6     1089.00     1243.99    132.84 o 
 -10   0   6     1082.71     1014.92    115.77 o 
  -9   0   6     2000.38     2068.37     97.62 o 
  -8   0   6       45.60       72.57     46.98 o 
  -7   0   6     6369.65     6340.94     89.01 o 
  -6   0   6      154.29      190.02     31.24 o 
  -5   0   6     4885.02     4965.68     58.70 o 
  -4   0   6     6563.02     6067.99     99.07 o 
  -3   0   6     7656.43     7860.35     56.16 o 
  -2   0   6     7313.26     7470.20     58.12 o 
  -1   0   6      305.56      335.40     19.52 o 
   0   0   6    11551.54    11775.45     50.55 o 
   1   0   6     2069.18     2048.92     27.76 o 
   2   0   6     9198.16     9146.76     64.71 o 
   3   0   6     9560.48     9881.35     75.06 o 
   4   0   6     1062.49     1186.68     32.04 o 
   5   0   6    10959.38    11145.28     74.95 o 
   6   0   6       41.77       46.55     25.29 o 
   7   0   6     6524.46     6567.53     78.61 o 
   8   0   6      352.29      318.62     35.58 o 
   9   0   6     1757.69     1713.29     78.71 o 
  10   0   6     2216.52     2235.70     90.83 o 
  11   0   6      408.42      435.39    106.68 o 
  12   0   6      903.96      903.29    166.47 o 
 -11   1   6        7.51       26.94    115.25 o 
 -10   1   6     1382.82     1355.90    119.67 o 
  -9   1   6      124.01      138.15     72.52 o 
  -8   1   6     1469.12     1465.95     63.16 o 
  -7   1   6     2003.30     2074.01     63.22 o 
  -6   1   6     3350.63     3499.50     77.37 o 
  -5   1   6     7098.89     6811.86     51.22 o 
  -4   1   6      215.78      234.88     18.42 o 
  -3   1   6     3727.30     3706.75     47.27 o 
  -2   1   6     4225.06     4127.67     52.70 o 
  -1   1   6     2761.14     3076.85     43.10 o 
   0   1   6     7262.49     7170.87     60.44 o 
   1   1   6    16805.60    17330.00     92.40 o 
   2   1   6    21047.16    22056.59    226.14 o 
   3   1   6      692.08      769.67     24.83 o 
   4   1   6    13152.83    12846.44    151.06 o 
   5   1   6     1991.53     1992.82     45.52 o 
   6   1   6     4223.36     4166.76     54.56 o 
   7   1   6     3484.21     3400.55     49.67 o 
   8   1   6      879.89      864.47     43.20 o 
   9   1   6     2788.42     2609.63     85.85 o 
  10   1   6      116.66      155.98     65.33 o 
  11   1   6     1666.28     1694.33    125.07 o 
  12   1   6      158.52      116.21    109.81 o 
 -11   2   6     1291.23     1307.52    134.51 o 
 -10   2   6      656.16      852.82    112.13 o 
  -9   2   6       32.25       24.29     72.27 o 
  -8   2   6     2916.80     3070.80     80.34 o 
  -7   2   6      562.70      499.03     49.15 o 
  -6   2   6     6588.81     6559.47     89.55 o 
  -5   2   6     1675.96     1596.17     24.22 o 
  -4   2   6      934.35      974.89     24.59 o 
  -3   2   6     1219.09     1062.22     25.41 o 
  -2   2   6     1647.81     1744.36     29.84 o 
  -1   2   6     6628.90     6631.66     66.97 o 
   0   2   6     1185.05     1303.80     30.80 o 
   1   2   6    56905.46    59820.81    358.88 o 
   2   2   6     5391.28     5378.26     66.15 o 
   3   2   6    15869.73    16407.57    175.25 o 
   4   2   6     5171.40     5378.52     47.42 o 
   5   2   6      701.41      609.39     24.97 o 
   6   2   6     8735.53     8612.67     91.15 o 
   7   2   6      202.57      199.24     33.21 o 
   8   2   6     5610.66     5454.23     91.49 o 
   9   2   6     1902.08     1933.04     60.04 o 
  10   2   6      591.31      551.84     79.59 o 
  11   2   6      657.16      647.52    107.89 o 
  12   2   6      208.30      287.75    112.24 o 
  13   2   6      663.68      666.72    131.33 o 
 -11   3   6      613.51      775.76    235.04 o 
 -10   3   6       10.60       64.83     86.01 o 
  -9   3   6     1028.02      966.44     78.66 o 
  -8   3   6       19.39       29.14     57.50 o 
  -7   3   6     4566.88     4524.17     85.37 o 
  -6   3   6     4472.58     4433.74     81.44 o 
  -5   3   6     2046.90     2026.63     30.86 o 
  -4   3   6     4126.23     3946.90     36.35 o 
  -3   3   6      179.62      201.90     18.32 o 
  -2   3   6    10298.42    10543.17     67.11 o 
  -1   3   6      419.25      366.34     20.65 o 
   0   3   6    11934.39    12363.33     62.82 o 
   1   3   6    16332.17    16892.93     84.78 o 
   2   3   6     2220.00     2154.69     44.55 o 
   3   3   6    17212.60    17827.53    149.21 o 
   4   3   6     1626.62     1611.10     42.00 o 
   5   3   6     5446.29     5502.23     62.82 o 
   6   3   6       24.01       47.94     24.95 o 
   7   3   6     3709.33     3598.35     47.88 o 
   8   3   6     3541.12     3462.05     74.16 o 
   9   3   6     2478.03     2396.38     75.54 o 
  10   3   6     1513.90     1645.48    116.37 o 
  11   3   6      101.68       20.69     99.07 o 
  12   3   6     1793.53     1921.17    140.08 o 
  13   3   6      141.04      141.82    120.64 o 
 -10   4   6      952.18      907.75    145.91 o 
  -9   4   6     1453.30     1646.47     91.48 o 
  -8   4   6      266.25      265.87     73.71 o 
  -7   4   6     1927.23     2046.95     74.13 o 
  -6   4   6      126.93      167.70     43.73 o 
  -5   4   6     4755.91     4554.82    106.68 o 
  -4   4   6     1208.02     1184.30     24.24 o 
  -3   4   6    11968.87    12124.56     71.62 o 
  -2   4   6     6112.30     5955.33     44.30 o 
  -1   4   6     8118.70     8001.54     78.91 o 
   0   4   6    23614.25    23279.36    112.96 o 
   1   4   6     1338.63     1453.18     30.71 o 
   2   4   6    22669.23    23350.81    148.48 o 
   3   4   6     1174.56     1046.07     36.67 o 
   4   4   6     4897.69     4806.48     70.07 o 
   5   4   6    14576.94    14603.61    122.89 o 
   6   4   6      323.40      292.91     34.47 o 
   7   4   6     4669.04     4428.55     79.33 o 
   8   4   6        1.73        2.66     46.06 o 
   9   4   6     3550.44     3374.34     86.05 o 
  10   4   6      453.17      532.01     73.44 o 
  11   4   6      453.35      496.08    106.82 o 
  12   4   6      438.48      370.02     99.63 o 
  13   4   6      302.56      284.85    122.81 o 
 -10   5   6     1871.40     2077.42    140.23 o 
  -9   5   6      158.48      157.76    121.89 o 
  -8   5   6     3163.54     3087.51    147.24 o 
  -7   5   6      878.00      907.85     71.95 o 
  -6   5   6     1626.95     1526.35     68.96 o 
  -5   5   6     1891.31     1823.05     60.03 o 
  -4   5   6      723.96      744.46     32.78 o 
  -3   5   6     6669.15     6388.11     56.16 o 
  -2   5   6       20.76       26.11     14.00 o 
  -1   5   6    11624.56    11609.09     73.88 o 
   0   5   6      165.23      161.51     26.12 o 
   1   5   6    10363.63    11070.08    101.74 o 
   2   5   6     2882.18     2646.46     50.88 o 
   3   5   6     3250.79     3063.29     54.19 o 
   4   5   6     8740.37     8643.85     93.19 o 
   5   5   6        9.73       46.98     34.45 o 
   6   5   6     4523.81     4244.11     68.07 o 
   7   5   6     1791.76     1963.92     67.23 o 
   8   5   6     7064.38     6861.17    146.73 o 
   9   5   6     1002.89     1033.28     70.96 o 
  10   5   6      202.76      177.04     58.94 o 
  11   5   6     2434.69     2228.95    118.00 o 
  12   5   6       80.07       33.52    128.12 o 
  13   5   6      453.61      447.65    122.61 o 
  -9   6   6     1408.67     1501.63    131.10 o 
  -8   6   6     1071.41     1160.76    189.92 o 
  -7   6   6     1034.05     1038.24     92.54 o 
  -6   6   6     2639.57     2787.07    107.57 o 
  -5   6   6       67.94       94.21     43.11 o 
  -4   6   6     5347.24     5091.92     57.29 o 
  -3   6   6     1279.81     1191.38     33.54 o 
  -2   6   6     6798.66     6491.50    113.70 o 
  -1   6   6     6811.40     6764.88     75.44 o 
   0   6   6     3267.93     3538.88     58.88 o 
   1   6   6    10211.26    10032.87     85.18 o 
   2   6   6     1607.72     1634.80     36.49 o 
   3   6   6     5088.19     5088.84     60.37 o 
   4   6   6     2203.11     2305.89     52.57 o 
   5   6   6     3750.39     3674.47     70.78 o 
   6   6   6     5172.99     5145.44     67.22 o 
   7   6   6     2341.57     2312.17     73.54 o 
   8   6   6     1913.80     1975.43     67.47 o 
   9   6   6       79.30       61.68     50.01 o 
  10   6   6     2177.46     2165.05     85.19 o 
  11   6   6      204.34      181.06    103.61 o 
  12   6   6      493.02      476.57    113.71 o 
  13   6   6      192.47       77.61    118.80 o 
  -9   7   6     1193.18     1292.23    134.67 o 
  -8   7   6        4.01      -56.64    174.70 o 
  -7   7   6     1665.22     1831.92    109.80 o 
  -6   7   6      479.47      538.82     83.98 o 
  -5   7   6     3078.80     2834.88    109.60 o 
  -4   7   6      425.24      500.23     49.33 o 
  -3   7   6     2739.95     2591.38     43.73 o 
  -2   7   6     6537.01     5915.07    244.91 o 
  -1   7   6      134.23      117.69     34.20 o 
   0   7   6    12927.13    12694.03    159.80 o 
   1   7   6      103.60      117.77     32.21 o 
   2   7   6     3892.78     3694.73     47.78 o 
   3   7   6     2412.98     2357.40     47.55 o 
   4   7   6     4548.97     4362.79     67.35 o 
   5   7   6     5997.08     5923.56     79.74 o 
   6   7   6      261.80      180.28     41.18 o 
   7   7   6     5921.15     5610.17     80.75 o 
   8   7   6       12.54       18.10     49.60 o 
   9   7   6      620.45      595.67     58.21 o 
  10   7   6     1037.34     1118.81     76.46 o 
  11   7   6      254.50      210.35     68.46 o 
  12   7   6      886.41      817.80    122.88 o 
  13   7   6      106.94       36.50    118.01 o 
  -8   8   6      974.70      919.80    154.42 o 
  -7   8   6      830.87      840.58    128.68 o 
  -6   8   6      620.72      593.54     92.25 o 
  -5   8   6     3541.63     3411.68    125.31 o 
  -4   8   6      181.06      211.73     76.03 o 
  -3   8   6     5781.11     5789.15     69.96 o 
  -2   8   6      385.92      332.48     38.69 o 
  -1   8   6     6174.33     6075.43     77.01 o 
   0   8   6     3010.46     2772.25     68.02 o 
   1   8   6     2785.37     2716.65     61.65 o 
   2   8   6     5654.82     5249.90    107.83 o 
   3   8   6     1667.65     1538.53     44.89 o 
   4   8   6     6688.57     6675.56     86.79 o 
   5   8   6     1634.49     1801.14     57.05 o 
   6   8   6     7018.57     6984.56     92.27 o 
   7   8   6      211.70      269.33     44.01 o 
   8   8   6      408.63      396.07     56.88 o 
   9   8   6     1414.62     1399.68     72.51 o 
  10   8   6      104.36       82.40     66.02 o 
  11   8   6     1532.85     1478.33     89.25 o 
  12   8   6       45.73      -16.89    115.30 o 
  13   8   6      568.07      471.84    162.87 o 
  -7   9   6        2.91       32.47    167.17 o 
  -6   9   6     2270.70     2394.39    125.86 o 
  -5   9   6      265.54      300.66     86.89 o 
  -4   9   6     2626.77     2565.52    117.78 o 
  -3   9   6     2162.71     2126.43     64.13 o 
  -2   9   6     1217.53     1081.10     48.18 o 
  -1   9   6     3165.41     3150.54     70.33 o 
   0   9   6      857.85      711.06     56.77 o 
   1   9   6     2995.15     2821.50     65.71 o 
   2   9   6      493.86      452.75     25.94 o 
   3   9   6     7198.60     7284.58     77.83 o 
   4   9   6     2491.63     2379.85     59.30 o 
   5   9   6     1583.26     1453.76     56.53 o 
   6   9   6     1936.82     1976.79     63.87 o 
   7   9   6       25.24       12.49     50.33 o 
   8   9   6     2422.32     2295.00     78.42 o 
   9   9   6      163.97      193.44     61.54 o 
  10   9   6     1356.05     1405.44     86.66 o 
  11   9   6      769.36      833.70     83.39 o 
  12   9   6      354.44      339.70    117.55 o 
  13   9   6      327.20      265.83    156.22 o 
  -6  10   6      694.94      683.10    115.39 o 
  -5  10   6      784.23      779.86    105.55 o 
  -4  10   6     2479.96     2480.93    102.39 o 
  -3  10   6      153.34      118.62     69.40 o 
  -2  10   6     2788.17     2704.42     70.35 o 
  -1  10   6       13.49       21.43     44.69 o 
   0  10   6     1722.00     1796.72     71.54 o 
   1  10   6      913.92      881.41     44.53 o 
   2  10   6     3106.92     3051.11     68.44 o 
   3  10   6     3113.62     2942.68     58.06 o 
   4  10   6      466.00      347.29     45.25 o 
   5  10   6     3232.20     3327.20     73.34 o 
   6  10   6        8.48      -19.65     44.23 o 
   7  10   6     1760.87     1733.43     65.55 o 
   8  10   6     1351.16     1432.80     73.83 o 
   9  10   6      576.59      506.97     67.05 o 
  10  10   6     1858.34     1922.19     94.88 o 
  11  10   6       84.53       26.40     77.55 o 
  12  10   6      530.33      503.84     85.89 o 
  -6  11   6      249.61      217.51    186.24 o 
  -5  11   6     1800.67     1908.10    114.99 o 
  -4  11   6      206.17      302.01     98.72 o 
  -3  11   6     2167.42     1922.17    100.29 o 
  -2  11   6      775.57      743.04     65.79 o 
  -1  11   6     1387.71     1270.19     63.52 o 
   0  11   6     2067.69     2006.03     62.27 o 
   1  11   6      112.16       86.03     49.53 o 
   2  11   6     3058.37     3041.31     66.96 o 
   3  11   6      603.56      691.88     54.15 o 
   4  11   6     3341.69     3533.29     86.49 o 
   5  11   6      768.67      792.16     52.77 o 
   6  11   6      194.46      194.57     50.10 o 
   7  11   6     2301.00     2309.28     74.71 o 
   8  11   6      128.90       82.88     62.25 o 
   9  11   6     1800.45     1987.84     86.25 o 
  10  11   6      225.30      212.06     78.45 o 
  11  11   6      604.38      638.72     89.00 o 
  12  11   6      267.42      258.04     88.70 o 
  -5  12   6      439.36      442.01    205.73 o 
  -4  12   6      626.28      656.55    102.18 o 
  -3  12   6     1423.73     1627.61    121.92 o 
  -2  12   6       75.75       26.81     78.27 o 
  -1  12   6     2139.69     2029.99     84.34 o 
   0  12   6       26.34       30.05     53.78 o 
   1  12   6     2212.34     2246.80     87.59 o 
   2  12   6      662.46      674.51     61.17 o 
   3  12   6      345.73      343.87     47.91 o 
   4  12   6     2215.30     2167.92     78.07 o 
   5  12   6        7.33      -24.72     58.52 o 
   6  12   6     1441.51     1454.89     77.24 o 
   7  12   6      357.66      331.04     58.11 o 
   8  12   6      637.26      578.08     72.03 o 
   9  12   6      149.80      123.79     68.55 o 
  10  12   6      537.80      526.23     84.95 o 
  11  12   6      444.40      408.54     89.73 o 
  12  12   6        2.46       25.86    203.50 o 
  -4  13   6      941.45      941.53    155.13 o 
  -3  13   6       27.97       86.72     96.38 o 
  -2  13   6      949.97      978.92    104.40 o 
  -1  13   6      932.70      878.13     78.22 o 
   0  13   6     1197.33     1270.27     83.37 o 
   1  13   6     1719.14     1812.48     89.36 o 
   2  13   6       81.60       74.16     68.60 o 
   3  13   6      921.90      992.19     79.38 o 
   4  13   6       50.16       41.30     50.40 o 
   5  13   6     1247.46     1358.55     77.27 o 
   6  13   6      903.89      914.04     74.60 o 
   7  13   6      323.06      362.12     69.32 o 
   8  13   6      933.89      984.23     93.08 o 
   9  13   6      133.38      111.32     91.42 o 
  10  13   6      579.53      704.13     91.11 o 
  11  13   6       77.97       62.81     88.76 o 
  -3  14   6      388.86      459.50    203.73 o 
  -2  14   6     1204.57     1237.65    115.56 o 
  -1  14   6        4.71       18.08     87.97 o 
   0  14   6     1355.59     1359.09     82.30 o 
   1  14   6      177.51      196.21     69.39 o 
   2  14   6      700.33      720.20     74.25 o 
   3  14   6      317.00      349.15     68.83 o 
   4  14   6      373.97      324.36     65.44 o 
   5  14   6      631.86      563.89     87.65 o 
   6  14   6       83.05       14.25     67.44 o 
   7  14   6      695.26      662.79     78.52 o 
   8  14   6       31.96       -1.80     87.15 o 
   9  14   6      510.88      574.61    104.67 o 
  10  14   6       51.86       45.85    100.78 o 
  11  14   6      179.13       12.34    209.30 o 
  -1  15   6     1068.93     1109.68    240.88 o 
   0  15   6      610.07      751.74     94.36 o 
   1  15   6      245.03      198.31     75.03 o 
   2  15   6      845.47      993.08     83.29 o 
   3  15   6       72.15       37.41     71.24 o 
   4  15   6     1641.22     1713.76     99.78 o 
   5  15   6       17.51       42.59    100.15 o 
   6  15   6      951.13     1113.70    103.32 o 
   7  15   6      268.54      305.55     90.47 o 
   8  15   6      168.69      140.47    107.71 o 
   9  15   6      449.46      526.12    106.71 o 
  10  15   6       28.69       20.86    191.49 o 
   1  16   6      798.85      720.88     94.97 o 
   2  16   6      192.74      182.64     80.05 o 
   3  16   6      616.32      680.45     94.79 o 
   4  16   6      414.31      427.57     90.01 o 
   5  16   6      201.15      146.13     87.38 o 
   6  16   6      535.38      510.99     91.05 o 
   7  16   6       44.22      -30.04    180.16 o 
   8  16   6      440.78      353.81    186.46 o 
  -6 -15   7       97.75      118.98    155.69 o 
  -5 -15   7      657.66      610.51    221.23 o 
  -4 -15   7     1083.85     1233.14    228.01 o 
  -3 -15   7      186.22      177.60    192.14 o 
  -2 -15   7     1023.36     1371.40    176.21 o 
  -1 -15   7       18.21       52.53    102.68 o 
  -8 -14   7      356.55      357.33    163.51 o 
  -7 -14   7      590.49      572.61     96.82 o 
  -6 -14   7      175.67      120.92     89.71 o 
  -5 -14   7      932.52      980.86    108.30 o 
  -4 -14   7        1.90       -0.95    106.82 o 
  -3 -14   7     1238.13     1248.33    111.62 o 
  -2 -14   7      255.53      315.29     95.56 o 
  -1 -14   7      463.69      494.47     99.63 o 
   0 -14   7      881.09      974.02    100.07 o 
   1 -14   7      161.55      125.53     97.00 o 
  -9 -13   7       65.60       49.11     90.93 o 
  -8 -13   7     1201.26     1090.88    102.32 o 
  -7 -13   7        2.34       61.67     95.42 o 
  -6 -13   7     1481.88     1405.11    121.21 o 
  -5 -13   7      300.31      274.90     82.01 o 
  -4 -13   7      875.22      823.75     96.07 o 
  -3 -13   7     1232.90     1321.03    102.90 o 
  -2 -13   7       82.19       94.29     75.49 o 
  -1 -13   7     1612.44     1831.46    110.06 o 
   0 -13   7       23.71       79.92     87.05 o 
   1 -13   7     1089.63     1195.36     94.96 o 
   2 -13   7      402.88      427.20     87.99 o 
 -10 -12   7        0.29       39.13    111.24 o 
  -9 -12   7      444.85      419.00     89.69 o 
  -8 -12   7      298.15      274.64     85.53 o 
  -7 -12   7      726.57      634.79     86.21 o 
  -6 -12   7      973.19      943.62     93.64 o 
  -5 -12   7      312.29      226.55     87.95 o 
  -4 -12   7     1860.37     1843.05    106.00 o 
  -3 -12   7       49.16      127.46     81.16 o 
  -2 -12   7     1578.99     1614.91     90.24 o 
  -1 -12   7      442.90      573.92     90.49 o 
   0 -12   7     1321.97     1323.15     98.57 o 
   1 -12   7     1131.81     1106.19     86.71 o 
   2 -12   7      133.63      176.97     82.84 o 
   3 -12   7     1578.45     1599.16    176.17 o 
 -11 -11   7       69.42      186.59    116.25 o 
 -10 -11   7      447.63      405.14     88.70 o 
  -9 -11   7      661.09      836.42     91.71 o 
  -8 -11   7      102.32       58.08     86.04 o 
  -7 -11   7     1297.14     1433.78    102.84 o 
  -6 -11   7       12.73       -2.67     70.78 o 
  -5 -11   7     1766.28     1678.90    101.50 o 
  -4 -11   7      731.26      824.10    101.16 o 
  -3 -11   7     1310.46     1236.19     91.01 o 
  -2 -11   7     2477.27     2590.25     95.63 o 
  -1 -11   7      371.25      282.47     68.67 o 
   0 -11   7     1723.30     1750.78     99.20 o 
   1 -11   7        5.17       36.21     74.41 o 
   2 -11   7     1496.94     1354.09     85.85 o 
   3 -11   7      319.74      381.76     76.18 o 
   4 -11   7      696.28      728.68    159.83 o 
   5 -11   7      590.95      518.83    157.21 o 
 -11 -10   7      312.84      374.62    221.34 o 
 -10 -10   7      787.47      860.97     89.81 o 
  -9 -10   7        0.40        7.99     76.34 o 
  -8 -10   7     1204.52     1255.08     86.64 o 
  -7 -10   7      202.96      237.92     80.77 o 
  -6 -10   7     2406.73     2131.57    104.94 o 
  -5 -10   7     2019.90     2004.12    100.95 o 
  -4 -10   7      370.05      230.93     74.58 o 
  -3 -10   7     4342.04     4392.47    142.01 o 
  -2 -10   7       11.19        8.90     60.89 o 
  -1 -10   7     3761.79     3785.20    101.02 o 
   0 -10   7      417.74      405.62     74.31 o 
   1 -10   7     1854.48     2016.21     86.07 o 
   2 -10   7     1817.79     1849.16     79.90 o 
   3 -10   7      316.95      401.05     64.51 o 
   4 -10   7     1539.51     1722.11    132.91 o 
   5 -10   7       13.21       55.00    111.55 o 
   6 -10   7      694.29      526.13    115.24 o 
 -11  -9   7     1154.61     1365.60    178.69 o 
 -10  -9   7      393.90      596.51     81.13 o 
  -9  -9   7     1038.78      942.46     82.38 o 
  -8  -9   7      933.55     1011.68     79.58 o 
  -7  -9   7      291.97      131.10     65.79 o 
  -6  -9   7     4006.16     3937.65    117.29 o 
  -5  -9   7      201.62      200.58     71.11 o 
  -4  -9   7     3560.87     3597.50    108.65 o 
  -3  -9   7      280.65      328.41     77.60 o 
  -2  -9   7     2550.59     2517.78     94.75 o 
  -1  -9   7      971.43      955.25     67.91 o 
   0  -9   7     1122.94     1129.88     80.69 o 
   1  -9   7     2469.65     2341.81     95.42 o 
   2  -9   7      255.05      226.75     62.42 o 
   3  -9   7     4313.74     4271.68    108.49 o 
   4  -9   7      237.10      242.07     59.52 o 
   5  -9   7     1253.58     1349.26    127.20 o 
   6  -9   7     1074.79     1089.70    113.23 o 
   7  -9   7      161.60       88.37    107.76 o 
 -11  -8   7      184.66      259.45    151.64 o 
 -10  -8   7     1120.03      884.85     79.11 o 
  -9  -8   7     3629.52     3562.44    104.23 o 
  -8  -8   7       21.72       32.46     61.83 o 
  -7  -8   7     5208.87     5168.25    112.03 o 
  -6  -8   7      911.21      857.02     69.33 o 
  -5  -8   7     4133.84     3822.83    107.32 o 
  -4  -8   7     2523.06     2620.01     93.85 o 
  -3  -8   7     1534.87     1388.74     94.27 o 
  -2  -8   7     6890.50     6784.47    123.55 o 
  -1  -8   7      124.23      110.49     52.60 o 
   0  -8   7     4552.01     4563.53     97.88 o 
   1  -8   7     2142.33     2191.65     88.17 o 
   2  -8   7     2571.59     2631.63     85.07 o 
   3  -8   7     2381.66     2360.28     86.76 o 
   4  -8   7     1484.14     1405.24     77.86 o 
   5  -8   7     2537.16     2461.64    134.74 o 
   6  -8   7        2.72      -49.92    104.03 o 
   7  -8   7     1722.26     1836.38    125.72 o 
   8  -8   7      121.51       41.91    146.02 o 
 -12  -7   7      705.94      917.63    250.63 o 
 -11  -7   7        0.50        9.30    148.82 o 
 -10  -7   7     1341.74     1203.96    127.53 o 
  -9  -7   7      212.78      279.11     61.12 o 
  -8  -7   7     1913.57     1857.49     75.47 o 
  -7  -7   7     3015.15     3126.34     84.43 o 
  -6  -7   7     1160.06     1044.14     66.62 o 
  -5  -7   7     1189.18     1173.24     74.32 o 
  -4  -7   7     1032.94      952.00     73.33 o 
  -3  -7   7     5460.23     5634.35    117.19 o 
  -2  -7   7     2321.14     2207.57     79.61 o 
  -1  -7   7     4938.56     4741.60     91.53 o 
   0  -7   7     1487.24     1444.45     66.11 o 
   1  -7   7      770.58      773.12     66.44 o 
   2  -7   7     5269.52     5175.30    110.87 o 
   3  -7   7        7.43       -5.33     53.18 o 
   4  -7   7     5156.09     5082.17    104.86 o 
   5  -7   7      491.47      499.85     64.94 o 
   6  -7   7     1309.25     1353.90    104.84 o 
   7  -7   7      992.54     1004.80    104.49 o 
   8  -7   7      258.68      232.49    101.67 o 
   9  -7   7      882.33      476.55    180.76 o 
 -12  -6   7       36.40      186.40    131.12 o 
 -11  -6   7      867.22      801.33    127.74 o 
 -10  -6   7     1073.56     1223.00    129.49 o 
  -9  -6   7      737.77      670.12     61.60 o 
  -8  -6   7     5311.78     5504.06    101.07 o 
  -7  -6   7        5.59       55.61     51.63 o 
  -6  -6   7     2665.08     2765.38     83.65 o 
  -5  -6   7       16.16       40.23     57.40 o 
  -4  -6   7     3936.37     3940.95     93.66 o 
  -3  -6   7     4377.77     4266.23     64.62 o 
  -2  -6   7     1435.58     1390.11     64.80 o 
  -1  -6   7     9441.67     9755.99    173.06 o 
   0  -6   7      121.30      127.84     46.80 o 
   1  -6   7     8096.66     7769.74    219.67 o 
   2  -6   7      882.83      864.10     58.95 o 
   3  -6   7     5036.05     5138.73     97.53 o 
   4  -6   7     2682.79     2772.16     81.53 o 
   5  -6   7     1328.47     1394.29     65.15 o 
   6  -6   7     3437.32     3433.28    126.75 o 
   7  -6   7       39.02       41.51     87.64 o 
   8  -6   7     2024.90     2020.69    121.32 o 
   9  -6   7      341.43      302.80    105.20 o 
 -12  -5   7      374.37      371.71    130.42 o 
 -11  -5   7      697.05      618.63    100.09 o 
 -10  -5   7       17.66       25.54    106.61 o 
  -9  -5   7     1844.79     1785.39     69.71 o 
  -8  -5   7      465.91      586.83     55.91 o 
  -7  -5   7     5226.28     5207.84     90.76 o 
  -6  -5   7     1131.22     1193.20     65.71 o 
  -5  -5   7      535.53      465.71     53.32 o 
  -4  -5   7     4578.96     4084.44    157.37 o 
  -3  -5   7       10.88       13.07     27.14 o 
  -2  -5   7     7359.17     7531.34    150.99 o 
  -1  -5   7      694.91      695.83     52.69 o 
   0  -5   7     9433.67     9483.24    108.65 o 
   1  -5   7     3073.52     3050.80     71.33 o 
   2  -5   7     1455.18     1417.33     36.99 o 
   3  -5   7     7270.86     6932.31     99.73 o 
   4  -5   7       15.21       19.18     48.95 o 
   5  -5   7     3370.16     3298.55     77.37 o 
   6  -5   7      285.54      302.19     79.11 o 
   7  -5   7     2900.40     2810.40    117.68 o 
   8  -5   7     1386.53     1257.03    105.66 o 
   9  -5   7      239.76      172.28    110.58 o 
  10  -5   7     1044.88     1031.53    157.37 o 
 -12  -4   7     1027.97     1133.46    144.28 o 
 -11  -4   7      165.23      238.83     96.14 o 
 -10  -4   7     1729.56     1713.53    109.28 o 
  -9  -4   7     1261.68     1456.05     98.33 o 
  -8  -4   7     1117.61     1144.41     57.59 o 
  -7  -4   7     2193.62     2211.81     64.68 o 
  -6  -4   7       25.31        5.11     48.75 o 
  -5  -4   7     4649.26     4947.50     87.76 o 
  -4  -4   7      752.40      765.99     40.50 o 
  -3  -4   7     9067.69     8782.30    182.55 o 
  -2  -4   7     2527.82     2252.86     43.41 o 
  -1  -4   7     5823.37     5955.27     82.31 o 
   0  -4   7     8060.88     8062.47     94.54 o 
   1  -4   7      703.69      726.22     34.49 o 
   2  -4   7     5281.73     5063.92     55.54 o 
   3  -4   7      318.47      337.39     21.23 o 
   4  -4   7     5354.37     5341.21     69.98 o 
   5  -4   7     2420.91     2569.97     78.33 o 
   6  -4   7     2617.15     2634.01    103.08 o 
   7  -4   7     5322.19     5303.60    137.70 o 
   8  -4   7       28.51       39.73     94.92 o 
   9  -4   7     1894.23     1822.87    134.77 o 
  10  -4   7      327.75      316.79    100.34 o 
 -12  -3   7      656.35      695.22    133.87 o 
 -11  -3   7      680.88      576.23    123.16 o 
 -10  -3   7     2260.59     2409.62    115.24 o 
  -9  -3   7       78.68       60.63     78.66 o 
  -8  -3   7     4094.52     3880.62     75.40 o 
  -7  -3   7       49.72       35.03     40.07 o 
  -6  -3   7      703.26      728.75     52.79 o 
  -5  -3   7     3524.01     3412.05     74.36 o 
  -4  -3   7     4935.62     4547.16    162.29 o 
  -3  -3   7    11614.50    11865.94     92.28 o 
  -2  -3   7     1193.84     1234.43     29.67 o 
  -1  -3   7     6882.02     6935.58     57.79 o 
   0  -3   7     2535.55     2584.80     50.90 o 
   1  -3   7     5787.28     6143.94     52.63 o 
   2  -3   7     2505.59     2522.13     31.57 o 
   3  -3   7     1879.43     1998.53     27.13 o 
   4  -3   7     5325.67     5461.71     50.83 o 
   5  -3   7        2.19        2.62     16.30 o 
   6  -3   7     5170.30     5032.24     93.17 o 
   7  -3   7     1129.95     1050.46     62.58 o 
   8  -3   7     1798.02     1839.89     97.98 o 
   9  -3   7     1378.42     1329.35     89.78 o 
  10  -3   7      402.38      455.00     87.26 o 
  11  -3   7     1106.30     1108.56    136.54 o 
 -12  -2   7        1.58       10.42    207.85 o 
 -11  -2   7     2227.55     2258.59    149.29 o 
 -10  -2   7      360.69      473.74     87.83 o 
  -9  -2   7     3079.83     2924.32    110.62 o 
  -8  -2   7      719.78      758.54     79.16 o 
  -7  -2   7      872.58      868.21     43.36 o 
  -6  -2   7     3119.15     3019.16     46.97 o 
  -5  -2   7      894.62      901.48     35.94 o 
  -4  -2   7     5988.30     6039.13     68.92 o 
  -3  -2   7      732.40      739.52     32.06 o 
  -2  -2   7     9754.55    10413.46     70.01 o 
  -1  -2   7      459.44      392.30     24.10 o 
   0  -2   7     2829.98     2780.42     33.04 o 
   1  -2   7     6387.62     6316.56     54.93 o 
   2  -2   7     1723.34     1788.01     24.70 o 
   3  -2   7    17016.70    17272.73     70.65 o 
   4  -2   7      926.61      889.11     26.63 o 
   5  -2   7     5389.85     5591.25     64.40 o 
   6  -2   7     2261.41     2295.28     49.88 o 
   7  -2   7      421.39      521.14     51.30 o 
   8  -2   7     4337.34     4273.38    108.17 o 
   9  -2   7        8.30       27.35     72.42 o 
  10  -2   7     1697.22     1729.18    106.57 o 
  11  -2   7      172.09      124.20    145.88 o 
 -12  -1   7      696.17      667.96    165.40 o 
 -11  -1   7      918.02     1022.58    127.29 o 
 -10  -1   7      660.02      655.19     91.42 o 
  -9  -1   7     2819.68     2973.98    112.22 o 
  -8  -1   7      395.94      446.50     73.49 o 
  -7  -1   7     3758.76     3595.47     50.02 o 
  -6  -1   7     1182.89     1159.17     36.68 o 
  -5  -1   7     7288.70     7146.22     60.75 o 
  -4  -1   7     7060.52     6355.73    125.50 o 
  -3  -1   7     1887.08     1856.03     44.60 o 
  -2  -1   7     3123.25     2694.37     43.54 o 
  -1  -1   7     1346.80     1493.15     27.34 o 
   0  -1   7    12478.06    12874.67     67.25 o 
   1  -1   7     1710.01     1836.34     36.76 o 
   2  -1   7     6925.90     7002.50     46.24 o 
   3  -1   7     7989.45     8408.74     50.85 o 
   4  -1   7     3130.42     3234.37     39.09 o 
   5  -1   7     7906.95     7787.85     82.50 o 
   6  -1   7      636.24      719.43     45.47 o 
   7  -1   7     1901.58     1855.72     58.62 o 
   8  -1   7      466.35      417.18     59.13 o 
   9  -1   7     1843.68     1917.85     85.91 o 
  10  -1   7     1132.83     1121.36     96.12 o 
  11  -1   7      730.74      772.48    151.92 o 
  12  -1   7      927.02     1014.55    226.17 o 
 -11   0   7        6.66      -34.80    141.29 o 
 -10   0   7     2189.93     2255.19    134.56 o 
  -9   0   7        9.79       27.13     74.54 o 
  -8   0   7      812.22      867.31     64.30 o 
  -7   0   7     5457.17     5403.52     83.77 o 
  -6   0   7     1592.45     1653.41     52.48 o 
  -5   0   7     3948.83     3871.45     72.82 o 
  -4   0   7        8.49       18.27     21.99 o 
  -3   0   7     5600.42     5480.47     48.87 o 
  -2   0   7      445.02      403.88     27.35 o 
  -1   0   7    10295.45    10818.99     57.64 o 
   0   0   7     1816.44     1699.24     27.09 o 
   1   0   7     2427.31     2460.34     35.19 o 
   2   0   7     9565.03     9482.73    130.51 o 
   3   0   7      766.64      750.29     23.18 o 
   4   0   7    13470.37    14007.26     73.54 o 
   5   0   7       40.04       72.20     27.79 o 
   6   0   7     7111.42     6941.00     69.11 o 
   7   0   7     4164.47     4141.60     63.33 o 
   8   0   7      982.41      972.95     44.00 o 
   9   0   7     1978.73     1881.87     82.09 o 
  10   0   7       20.53        5.49     68.23 o 
  11   0   7     1842.34     1788.13    128.74 o 
  12   0   7       88.07       75.31    150.84 o 
 -11   1   7      520.98      579.22    123.63 o 
 -10   1   7      350.01      455.51    106.21 o 
  -9   1   7      812.09      856.55     85.66 o 
  -8   1   7     2249.54     2456.19     74.55 o 
  -7   1   7       69.38       77.68     45.43 o 
  -6   1   7     7054.57     7135.48    103.34 o 
  -5   1   7     2106.29     1996.73     37.58 o 
  -4   1   7     4347.93     4286.81     55.77 o 
  -3   1   7     2150.56     1853.54     53.15 o 
  -2   1   7      279.93      306.27     33.28 o 
  -1   1   7    16488.69    16439.43    128.04 o 
   0   1   7     2689.81     2854.45     47.77 o 
   1   1   7     9600.32    10333.65     74.18 o 
   2   1   7      485.12      471.33     28.75 o 
   3   1   7     4091.85     4051.71     45.99 o 
   4   1   7     5314.96     4686.09    137.89 o 
   5   1   7     6105.17     5931.15     76.82 o 
   6   1   7     3850.35     3972.06     54.76 o 
   7   1   7      128.66      143.40     32.36 o 
   8   1   7     4153.33     4265.62     75.37 o 
   9   1   7       54.74       15.58     69.04 o 
  10   1   7     4265.88     4371.19    127.11 o 
  11   1   7      520.17      381.79    105.48 o 
  12   1   7      253.30      258.97    113.13 o 
 -11   2   7     1602.60     1585.06    168.54 o 
 -10   2   7        7.14       21.44    130.94 o 
  -9   2   7      811.04      879.37     85.87 o 
  -8   2   7      174.13      181.45     51.70 o 
  -7   2   7     3040.12     3206.23     86.39 o 
  -6   2   7     3663.16     3565.69     74.34 o 
  -5   2   7     1604.43     1652.61     35.48 o 
  -4   2   7     1744.84     1681.51     45.44 o 
  -3   2   7      378.07      363.24     32.32 o 
  -2   2   7    17159.60    16898.65    223.66 o 
  -1   2   7       42.51       46.25     25.79 o 
   0   2   7    14082.56    14830.56     97.02 o 
   1   2   7     3322.21     3232.07     45.88 o 
   2   2   7    17604.37    17881.36    140.04 o 
   3   2   7    22068.09    22672.87    167.27 o 
   4   2   7      620.56      651.43     27.68 o 
   5   2   7     5861.39     5698.27     51.20 o 
   6   2   7     2795.79     2482.84     36.99 o 
   7   2   7     5790.79     5562.23     82.90 o 
   8   2   7     3842.52     3902.08     70.59 o 
   9   2   7     1078.22     1154.39     56.19 o 
  10   2   7     1986.30     1773.55     99.66 o 
  11   2   7      214.85      224.12     82.70 o 
  12   2   7      961.76      913.21    127.61 o 
  13   2   7      109.59       24.08    122.09 o 
 -11   3   7        4.27      -50.39    218.36 o 
 -10   3   7      988.01     1050.85    158.70 o 
  -9   3   7     1472.85     1676.17     98.54 o 
  -8   3   7     1791.17     1706.86     78.97 o 
  -7   3   7     3630.06     3626.19     81.71 o 
  -6   3   7       99.32      156.80     48.83 o 
  -5   3   7     6166.70     5909.00     52.34 o 
  -4   3   7      583.84      560.42     26.33 o 
  -3   3   7     3139.57     3031.44     41.24 o 
  -2   3   7     1787.66     1556.51     34.97 o 
  -1   3   7     1877.59     2068.55     37.45 o 
   0   3   7     8866.19     8661.33     72.65 o 
   1   3   7       14.33       26.28     27.52 o 
   2   3   7    15186.66    16620.41    104.61 o 
   3   3   7      822.62      803.20     38.70 o 
   4   3   7     3574.38     3378.21     50.49 o 
   5   3   7     1502.06     1433.45     39.25 o 
   6   3   7     2522.77     2367.65     45.59 o 
   7   3   7     4822.90     5037.43     83.12 o 
   8   3   7      167.77      111.45     47.09 o 
   9   3   7     9410.55     9312.73    137.00 o 
  10   3   7      161.74      163.18     90.62 o 
  11   3   7      362.32      331.72     84.37 o 
  12   3   7      529.48      482.99    117.63 o 
  13   3   7      287.29      208.14    125.22 o 
 -10   4   7     1061.43     1091.63    234.59 o 
  -9   4   7       29.13       32.71    112.02 o 
  -8   4   7     2644.13     2866.51    119.96 o 
  -7   4   7        6.07       29.59     56.83 o 
  -6   4   7     3938.78     3910.60     82.65 o 
  -5   4   7     1375.81     1300.98     31.24 o 
  -4   4   7     2833.39     2907.64     43.12 o 
  -3   4   7     9397.42     8814.37     66.77 o 
  -2   4   7     1530.15     1586.32     32.50 o 
  -1   4   7     8845.97     8446.52     58.42 o 
   0   4   7      238.83      228.50     21.58 o 
   1   4   7    10065.07    10535.39     77.85 o 
   2   4   7     8625.88     8259.50     79.13 o 
   3   4   7     8478.94     8609.81     76.69 o 
   4   4   7     4358.21     4392.77     64.22 o 
   5   4   7       23.28       71.19     35.91 o 
   6   4   7     7248.48     7030.52     90.73 o 
   7   4   7       55.84       44.40     44.49 o 
   8   4   7     5733.28     5720.39     93.66 o 
   9   4   7     1419.07     1492.11     67.01 o 
  10   4   7      435.69      422.65     61.66 o 
  11   4   7      751.15      707.98    111.16 o 
  12   4   7       97.73      123.71    110.87 o 
  13   4   7      917.44      938.09    139.31 o 
 -10   5   7      416.98      552.27    154.82 o 
  -9   5   7     2164.87     2162.67    165.32 o 
  -8   5   7     1417.33     1565.72    141.74 o 
  -7   5   7      768.12      793.85     83.01 o 
  -6   5   7     1301.74     1463.87     63.79 o 
  -5   5   7       28.74       23.80     43.55 o 
  -4   5   7     7559.39     7437.56     61.46 o 
  -3   5   7      166.38      198.31     19.95 o 
  -2   5   7     5248.42     5177.05     44.81 o 
  -1   5   7     2990.38     2731.02     45.35 o 
   0   5   7     4507.94     4575.40     56.60 o 
   1   5   7     9508.07     8706.22    169.46 o 
   2   5   7     1796.94     1745.28     46.69 o 
   3   5   7     4514.59     4474.49     64.11 o 
   4   5   7      717.39      801.39     41.64 o 
   5   5   7     7979.15     7725.05     87.98 o 
   6   5   7     1283.43     1405.65     59.72 o 
   7   5   7     3573.01     3333.68     80.37 o 
   8   5   7     3875.48     3795.89     88.67 o 
   9   5   7      180.94      144.96     54.32 o 
  10   5   7     1571.27     1603.41     78.64 o 
  11   5   7      162.20      171.67    103.59 o 
  12   5   7      540.08      495.71    117.28 o 
  13   5   7      225.14      242.07    144.61 o 
  -9   6   7     1640.75     1805.25    163.25 o 
  -8   6   7      178.11      243.74    164.47 o 
  -7   6   7     4041.62     3766.73    161.05 o 
  -6   6   7       52.27       29.26     70.93 o 
  -5   6   7     2153.55     2050.82     77.11 o 
  -4   6   7     2155.86     2092.79     43.48 o 
  -3   6   7     3537.03     3399.63     47.34 o 
  -2   6   7     5107.33     4661.95    114.98 o 
  -1   6   7     1326.66     1373.63     47.31 o 
   0   6   7    10927.26    10614.90     82.49 o 
   1   6   7       32.68       26.31     31.24 o 
   2   6   7     9207.12     9580.32     89.54 o 
   3   6   7     3460.55     3192.67     56.11 o 
   4   6   7     3047.35     2958.67     60.87 o 
   5   6   7     4383.07     4351.27     92.77 o 
   6   6   7      350.88      271.63     44.17 o 
   7   6   7     6340.30     6194.01    104.82 o 
   8   6   7       72.83       52.88     52.44 o 
   9   6   7      728.00      714.92     64.15 o 
  10   6   7     1041.53     1101.16     73.79 o 
  11   6   7      476.94      513.08    106.95 o 
  12   6   7      602.83      546.90    116.09 o 
  13   6   7       57.29       44.00    118.34 o 
  -9   7   7       80.99       74.21    119.56 o 
  -8   7   7     1516.08     1594.34    221.07 o 
  -7   7   7      945.63     1054.30    141.61 o 
  -6   7   7      958.48      914.32     90.51 o 
  -5   7   7     3231.50     3287.14    151.73 o 
  -4   7   7      832.07      815.22     54.53 o 
  -3   7   7     4899.83     4695.76     64.00 o 
  -2   7   7      109.38       87.01     38.08 o 
  -1   7   7     5220.86     4929.21     74.05 o 
   0   7   7     3698.04     3637.09     66.74 o 
   1   7   7     3795.33     3883.37     63.43 o 
   2   7   7     1305.34     1166.59     38.40 o 
   3   7   7      219.51      162.45     31.14 o 
   4   7   7     8845.81     8827.90     97.75 o 
   5   7   7       14.72        2.73     38.45 o 
   6   7   7     6504.99     6381.88     88.64 o 
   7   7   7      791.56      787.36     49.33 o 
   8   7   7     1124.05     1090.35     61.65 o 
   9   7   7     1260.31     1364.00     68.16 o 
  10   7   7        7.76      -11.33     61.61 o 
  11   7   7      910.17      883.44     79.71 o 
  12   7   7       11.42      -28.73    108.56 o 
  13   7   7      813.98      784.96    129.83 o 
  -8   8   7      873.40      763.81    206.72 o 
  -7   8   7      164.33      131.85    118.06 o 
  -6   8   7     2287.24     2199.42    150.00 o 
  -5   8   7      116.77      138.44     79.54 o 
  -4   8   7     7029.86     6632.67    104.19 o 
  -3   8   7     1466.32     1421.63     46.79 o 
  -2   8   7     2821.43     2503.84     63.27 o 
  -1   8   7     5086.59     5074.28     74.26 o 
   0   8   7       61.98       26.24     40.64 o 
   1   8   7     4397.70     4121.11     68.09 o 
   2   8   7      738.77      833.75     45.62 o 
   3   8   7     3948.26     3938.98     59.51 o 
   4   8   7     1798.42     1833.56     50.67 o 
   5   8   7     1546.82     1450.32     55.18 o 
   6   8   7     3104.90     3142.84     70.50 o 
   7   8   7      353.90      341.07     45.87 o 
   8   8   7     1397.27     1381.63     57.59 o 
   9   8   7        6.19      -24.99     84.44 o 
  10   8   7      792.12      730.31     69.86 o 
  11   8   7      216.79      207.40     71.82 o 
  12   8   7      605.62      593.57    124.63 o 
  13   8   7      444.56      527.17    160.83 o 
  -7   9   7     1182.79     1237.45    150.00 o 
  -6   9   7      811.18      796.41    133.63 o 
  -5   9   7     1641.74     1585.44    109.84 o 
  -4   9   7     3368.99     3342.95    124.70 o 
  -3   9   7      225.97      192.44     39.53 o 
  -2   9   7     3290.85     3338.22     74.36 o 
  -1   9   7      114.13       89.77     40.98 o 
   0   9   7     4339.24     4265.30     77.76 o 
   1   9   7     1350.66     1201.68     53.23 o 
   2   9   7     3879.95     3693.96     71.39 o 
   3   9   7     4877.69     4543.01     93.33 o 
   4   9   7      339.04      309.78     39.90 o 
   5   9   7     3901.13     3858.98     75.22 o 
   6   9   7        4.68      -10.44     44.51 o 
   7   9   7     1858.48     1837.52     65.78 o 
   8   9   7     1362.36     1407.87     61.65 o 
   9   9   7     1368.27     1333.99     74.70 o 
  10   9   7      697.08      731.64     72.36 o 
  11   9   7      183.56      120.30     78.03 o 
  12   9   7      880.90      721.58    122.90 o 
  13   9   7       14.99        8.91    151.72 o 
  -6  10   7      131.60      154.20    130.15 o 
  -5  10   7     3301.83     3467.18    143.41 o 
  -4  10   7      337.32      417.21     93.36 o 
  -3  10   7     1856.42     1799.80     94.42 o 
  -2  10   7     1790.74     1835.56     74.64 o 
  -1  10   7      564.62      507.49     53.05 o 
   0  10   7     4049.06     4088.53     83.77 o 
   1  10   7       32.78        1.47     38.86 o 
   2  10   7     4104.91     4190.45     77.66 o 
   3  10   7      537.72      646.34     51.97 o 
   4  10   7     1717.17     1769.01     55.16 o 
   5  10   7      989.24      991.19     54.43 o 
   6  10   7      131.01      117.74     46.91 o 
   7  10   7      834.27      846.45     58.62 o 
   8  10   7        6.55      -19.06     59.34 o 
   9  10   7     1313.24     1309.14     77.17 o 
  10  10   7       28.93        9.11     67.71 o 
  11  10   7      755.18      768.07     88.08 o 
  12  10   7      122.11      161.73     82.02 o 
  -6  11   7     1467.07     1363.18    228.80 o 
  -5  11   7      446.69      580.87    141.43 o 
  -4  11   7      751.59      592.97    103.76 o 
  -3  11   7     1488.89     1441.30     93.67 o 
  -2  11   7      577.35      493.51     63.98 o 
  -1  11   7     2415.44     2510.80     75.65 o 
   0  11   7      397.87      369.96     55.35 o 
   1  11   7     2399.43     2505.87     76.42 o 
   2  11   7      513.77      579.88     50.53 o 
   3  11   7     2294.50     2379.89     70.89 o 
   4  11   7     1923.91     1731.36     67.05 o 
   5  11   7      129.31       57.63     53.24 o 
   6  11   7     1260.36     1229.64     62.84 o 
   7  11   7       20.31       13.73     52.23 o 
   8  11   7      756.20      826.32     70.40 o 
   9  11   7      445.70      491.87     70.45 o 
  10  11   7      278.83      221.06     72.20 o 
  11  11   7      554.09      578.68     89.99 o 
  12  11   7       35.80       18.55     86.46 o 
  -5  12   7      339.69      353.38    206.79 o 
  -4  12   7     2034.79     2127.31    193.56 o 
  -3  12   7      167.55      158.25     98.21 o 
  -2  12   7     2218.26     2226.71    109.05 o 
  -1  12   7     1068.79     1156.78     77.99 o 
   0  12   7      538.36      552.01     61.15 o 
   1  12   7     1642.96     1756.37     72.39 o 
   2  12   7       54.11       49.32     54.68 o 
   3  12   7     1860.06     1810.96     67.31 o 
   4  12   7      391.36      484.40     56.54 o 
   5  12   7      749.42      848.54     68.42 o 
   6  12   7      578.36      579.14     68.41 o 
   7  12   7      156.51       82.89     64.49 o 
   8  12   7       92.77       89.38     67.04 o 
   9  12   7      303.17      227.56     70.44 o 
  10  12   7      909.28      952.76     91.31 o 
  11  12   7       79.55       46.02     85.01 o 
  12  12   7      246.08      173.56    112.21 o 
  -3  13   7     1165.83     1224.17    115.48 o 
  -2  13   7     1322.61     1379.01    106.73 o 
  -1  13   7      166.42      162.35     69.75 o 
   0  13   7     1584.58     1618.02     88.88 o 
   1  13   7        4.38      -20.16     68.42 o 
   2  13   7     2198.04     2368.91     96.19 o 
   3  13   7      342.50      358.68     63.12 o 
   4  13   7      180.58      165.45     66.97 o 
   5  13   7     1701.76     1694.26     75.66 o 
   6  13   7       77.83       47.71     64.88 o 
   7  13   7      729.15      732.51     76.01 o 
   8  13   7       66.02       45.61     81.17 o 
   9  13   7      600.39      607.01     88.50 o 
  10  13   7      195.31      190.89     97.53 o 
  11  13   7      290.02      234.12    102.96 o 
  -2  14   7       13.04       55.80    114.22 o 
  -1  14   7      995.80     1027.87    107.71 o 
   0  14   7      517.16      494.41     80.59 o 
   1  14   7      615.49      669.03     83.42 o 
   2  14   7     1490.65     1436.47     92.95 o 
   3  14   7       96.65       11.65     76.14 o 
   4  14   7      648.96      677.85     81.73 o 
   5  14   7       20.01       15.89     72.73 o 
   6  14   7      938.04      959.65     79.87 o 
   7  14   7      227.29      238.99     74.22 o 
   8  14   7      625.64      594.44     94.65 o 
   9  14   7      581.73      737.19     93.44 o 
  10  14   7       57.28       39.93    102.03 o 
  -1  15   7      842.02     1033.34    239.57 o 
   0  15   7       46.63       20.47     99.90 o 
   1  15   7     1167.02     1169.66     86.90 o 
   2  15   7       13.99        4.76     80.54 o 
   3  15   7      965.49     1002.31     83.32 o 
   4  15   7      186.74      216.22     83.82 o 
   5  15   7      597.57      619.38     89.15 o 
   6  15   7      591.08      601.57     88.29 o 
   7  15   7      108.88       80.38     88.90 o 
   8  15   7      755.45      767.54    101.51 o 
   9  15   7       30.94       -8.82    114.40 o 
  10  15   7      478.15      614.99    212.03 o 
   1  16   7      328.47      327.88    100.34 o 
   2  16   7      403.18      414.38     90.41 o 
   3  16   7      663.50      829.74     98.76 o 
   4  16   7      152.17      190.24     87.40 o 
   5  16   7      727.83      744.06     94.56 o 
   6  16   7       38.65       -6.75     88.76 o 
   7  16   7      559.38      639.46    195.69 o 
  -3 -15   8      593.14      553.19    207.98 o 
  -7 -14   8        8.50       46.15    152.77 o 
  -6 -14   8      696.73      774.04    129.15 o 
  -5 -14   8      231.69      429.87    102.80 o 
  -4 -14   8      513.51      515.51    103.57 o 
  -3 -14   8      727.02      781.34    108.10 o 
  -2 -14   8      264.26      204.62    111.07 o 
  -1 -14   8     1185.38     1323.90    116.16 o 
   0 -14   8       40.63       28.69     97.62 o 
  -9 -13   8      691.79      666.19    242.31 o 
  -8 -13   8      172.09      266.19     93.08 o 
  -7 -13   8      371.23      368.22     90.03 o 
  -6 -13   8      370.42      430.14     90.42 o 
  -5 -13   8      164.51      104.99     83.97 o 
  -4 -13   8     1068.21     1077.61    105.79 o 
  -3 -13   8       11.83       49.58     88.54 o 
  -2 -13   8     1539.56     1472.73    109.40 o 
  -1 -13   8      158.08      277.42     92.09 o 
   0 -13   8      637.91      559.49     88.73 o 
   1 -13   8      762.26      934.10     95.05 o 
   2 -13   8      332.32      332.00     97.29 o 
 -10 -12   8      464.24      421.09    103.78 o 
  -9 -12   8      300.63      429.96     92.41 o 
  -8 -12   8      312.17      200.92     85.24 o 
  -7 -12   8     1144.50     1248.92     98.44 o 
  -6 -12   8       12.96       32.39     89.67 o 
  -5 -12   8     1599.49     1630.76     97.39 o 
  -4 -12   8      315.41      433.60     89.56 o 
  -3 -12   8     1068.88     1051.47     97.14 o 
  -2 -12   8      895.23      942.67     94.30 o 
  -1 -12   8      837.77      845.65     96.40 o 
   0 -12   8     1794.11     1802.32    108.88 o 
   1 -12   8       18.25        5.75     75.34 o 
   2 -12   8     1638.56     1827.44    100.15 o 
   3 -12   8      181.62      216.69    152.21 o 
 -10 -11   8      806.23      942.61    107.52 o 
  -9 -11   8       37.79       42.89     80.96 o 
  -8 -11   8     1228.68     1287.61     95.28 o 
  -7 -11   8       40.01      120.33     76.75 o 
  -6 -11   8     1211.62     1120.23     88.37 o 
  -5 -11   8     1382.42     1528.95     90.70 o 
  -4 -11   8     1018.96      824.73     90.73 o 
  -3 -11   8     2320.68     2328.47    142.21 o 
  -2 -11   8       27.04       36.07     75.37 o 
  -1 -11   8     2191.70     2264.36     95.73 o 
   0 -11   8      213.05      226.56     80.91 o 
   1 -11   8     2066.82     2059.22     96.09 o 
   2 -11   8      980.19      960.59     84.71 o 
   3 -11   8      499.53      478.45     72.91 o 
   4 -11   8     1145.95     1154.88    169.96 o 
 -11 -10   8     1533.93     1440.45    263.63 o 
 -10 -10   8       49.71       99.47     80.44 o 
  -9 -10   8     1329.99     1346.26     94.51 o 
  -8 -10   8      834.74      973.64     85.98 o 
  -7 -10   8      868.57      680.30     79.64 o 
  -6 -10   8     2583.40     2829.71    104.83 o 
  -5 -10   8      109.56       53.87     69.95 o 
  -4 -10   8     3808.68     3843.94    107.12 o 
  -3 -10   8      119.71      235.58     74.54 o 
  -2 -10   8     1648.68     1645.18    107.36 o 
  -1 -10   8     2554.47     2672.77    106.47 o 
   0 -10   8      480.73      442.55     79.41 o 
   1 -10   8     1770.07     1803.51     90.13 o 
   2 -10   8      221.05      218.08     72.31 o 
   3 -10   8     1855.16     1814.34     82.35 o 
   4 -10   8       57.31       26.57    186.13 o 
   5 -10   8      977.77      806.11    147.72 o 
   6 -10   8      347.47      266.67    200.84 o 
 -11  -9   8      431.21      649.96    227.21 o 
 -10  -9   8      527.76      418.54     79.54 o 
  -9  -9   8     1497.74     1569.97     91.56 o 
  -8  -9   8       14.62      -21.05     68.39 o 
  -7  -9   8     1599.79     1663.21     87.57 o 
  -6  -9   8      185.32      277.80     68.92 o 
  -5  -9   8     6048.43     5567.95    116.97 o 
  -4  -9   8     2339.23     2483.69    133.59 o 
  -3  -9   8      951.15      840.27     94.64 o 
  -2  -9   8     2762.59     2685.90    114.43 o 
  -1  -9   8      352.34      370.62     61.55 o 
   0  -9   8     4312.73     4509.58    132.87 o 
   1  -9   8      215.22      211.67     64.21 o 
   2  -9   8     3227.81     3477.59    102.38 o 
   3  -9   8     1703.46     1727.29     89.17 o 
   4  -9   8      358.53      305.30     70.58 o 
   5  -9   8     1670.67     1522.80    157.62 o 
   6  -9   8        2.60       -5.13    114.99 o 
   7  -9   8      542.75      434.04    211.62 o 
 -11  -8   8      379.34      262.36    159.44 o 
 -10  -8   8     1941.75     1901.71    108.98 o 
  -9  -8   8      945.78     1149.84     82.73 o 
  -8  -8   8      892.95      927.41     76.57 o 
  -7  -8   8      811.14      940.39     75.89 o 
  -6  -8   8      610.72      489.67     67.03 o 
  -5  -8   8     3909.47     4034.06    112.30 o 
  -4  -8   8      251.27      171.39     65.82 o 
  -3  -8   8     2826.41     3082.66     97.60 o 
  -2  -8   8       29.35       46.60     61.83 o 
  -1  -8   8     2531.61     2588.65     91.50 o 
   0  -8   8      643.83      635.09     64.23 o 
   1  -8   8     3326.84     3295.62     92.58 o 
   2  -8   8     2535.63     2657.47     90.99 o 
   3  -8   8      512.81      524.13     67.23 o 
   4  -8   8     3605.11     3447.71    113.16 o 
   5  -8   8       59.28       91.17     99.76 o 
   6  -8   8     1682.80     1850.42    137.32 o 
   7  -8   8      592.90      436.75    110.76 o 
   8  -8   8      703.68      856.01    226.02 o 
 -11  -7   8      905.31      910.20    133.99 o 
 -10  -7   8      251.24      234.30    113.84 o 
  -9  -7   8      669.62      572.03     66.05 o 
  -8  -7   8     2953.82     3092.31     89.77 o 
  -7  -7   8       29.21       38.02     60.05 o 
  -6  -7   8     5253.74     5426.56    121.30 o 
  -5  -7   8      472.96      507.93     69.40 o 
  -4  -7   8     3480.09     3931.49    115.99 o 
  -3  -7   8     6393.45     6314.51    103.92 o 
  -2  -7   8     1192.06     1078.54     69.80 o 
  -1  -7   8     5980.22     6039.48    115.75 o 
   0  -7   8      597.84      577.22     59.01 o 
   1  -7   8     6117.37     6151.93    108.27 o 
   2  -7   8      510.61      521.95     60.31 o 
   3  -7   8     1511.83     1543.00     74.82 o 
   4  -7   8     1473.41     1563.66     85.34 o 
   5  -7   8     1201.32     1320.36     76.49 o 
   6  -7   8     1939.57     1835.96    131.11 o 
   7  -7   8        6.96       38.53    105.82 o 
   8  -7   8     1594.60     1539.80    123.31 o 
 -12  -6   8      289.89      277.31    223.90 o 
 -11  -6   8      773.02      857.23    108.88 o 
 -10  -6   8       19.68       49.34    113.39 o 
  -9  -6   8     1655.06     1629.92     74.49 o 
  -8  -6   8      114.89      231.92     57.12 o 
  -7  -6   8     2319.68     2180.53     75.63 o 
  -6  -6   8      430.12      479.20     62.64 o 
  -5  -6   8     1341.54     1237.80     68.91 o 
  -4  -6   8     2509.29     2536.50     77.28 o 
  -3  -6   8       59.65       32.55     35.19 o 
  -2  -6   8     6622.66     6720.44    126.49 o 
  -1  -6   8      223.27      223.85     55.23 o 
   0  -6   8     7089.88     7173.01    119.06 o 
   1  -6   8      428.37      397.38     35.15 o 
   2  -6   8     1235.52     1171.70     48.67 o 
   3  -6   8     1747.50     1723.13     72.08 o 
   4  -6   8      259.94      392.60     55.98 o 
   5  -6   8     3993.30     3793.81     96.48 o 
   6  -6   8      455.31      390.90     97.90 o 
   7  -6   8     1870.47     1764.40    153.04 o 
   8  -6   8      834.82      761.60    107.50 o 
   9  -6   8      443.73      476.59    112.17 o 
 -12  -5   8      896.15      853.26    245.26 o 
 -11  -5   8       59.46       43.92     99.83 o 
 -10  -5   8     1271.43     1246.98    106.72 o 
  -9  -5   8      812.19      905.43    116.11 o 
  -8  -5   8     1249.64     1147.30     63.40 o 
  -7  -5   8     6084.41     6404.90    100.96 o 
  -6  -5   8     1678.78     1456.25     69.47 o 
  -5  -5   8     1440.53     1548.22     67.49 o 
  -4  -5   8     1442.69     1258.96     88.89 o 
  -3  -5   8     4690.33     4560.91     60.02 o 
  -2  -5   8     2346.91     2272.62     61.34 o 
  -1  -5   8     3566.90     3718.49     85.55 o 
   0  -5   8     4158.54     4050.66     90.25 o 
   1  -5   8       33.67       37.30     46.56 o 
   2  -5   8     4673.36     4647.52     69.58 o 
   3  -5   8      279.00      284.45     30.82 o 
   4  -5   8     2846.13     2850.91     75.67 o 
   5  -5   8     1282.26     1403.49     64.54 o 
   6  -5   8      854.24      894.21     89.78 o 
   7  -5   8     2529.60     2511.94    116.01 o 
   8  -5   8      307.99      337.20     92.99 o 
   9  -5   8     1303.23     1359.92    117.21 o 
  10  -5   8      106.83       10.79    143.37 o 
 -12  -4   8      268.71      423.28    227.67 o 
 -11  -4   8      497.53      467.55     98.75 o 
 -10  -4   8     1539.37     1591.19    109.99 o 
  -9  -4   8      261.63      229.69     83.14 o 
  -8  -4   8     3060.56     2873.70     76.08 o 
  -7  -4   8      303.34      307.86     55.53 o 
  -6  -4   8     2835.60     2776.88     78.21 o 
  -5  -4   8     1232.45     1248.46     61.85 o 
  -4  -4   8     2168.11     1908.85     93.58 o 
  -3  -4   8     1807.24     1712.02     40.50 o 
  -2  -4   8      641.30      628.76     32.60 o 
  -1  -4   8     5964.15     6074.37     72.71 o 
   0  -4   8      254.28      237.03     37.58 o 
   1  -4   8     3973.01     3814.56     54.76 o 
   2  -4   8     2995.45     2969.68     39.48 o 
   3  -4   8     2821.70     2846.31     40.59 o 
   4  -4   8     4548.16     4579.97     55.86 o 
   5  -4   8      390.72      466.44     59.95 o 
   6  -4   8     5476.17     5169.37    107.12 o 
   7  -4   8      217.23      172.05     81.22 o 
   8  -4   8     2333.34     2409.50    118.59 o 
   9  -4   8      732.59      731.59    104.04 o 
  10  -4   8      334.91      356.35    105.84 o 
 -12  -3   8       58.07      149.33    215.66 o 
 -11  -3   8     1804.87     1760.48    146.56 o 
 -10  -3   8       15.50       42.33     86.08 o 
  -9  -3   8     1998.51     1814.63    102.30 o 
  -8  -3   8     1789.89     1996.42     60.73 o 
  -7  -3   8     1642.13     1665.68     67.44 o 
  -6  -3   8     1922.65     1956.59     68.44 o 
  -5  -3   8       47.60       66.68     45.77 o 
  -4  -3   8     9761.16     9572.98     86.80 o 
  -3  -3   8      290.74      270.66     32.18 o 
  -2  -3   8    10639.92    10908.55     89.06 o 
  -1  -3   8      479.90      358.19     26.80 o 
   0  -3   8      393.49      384.95     23.36 o 
   1  -3   8     9042.41     8538.40    128.11 o 
   2  -3   8     1344.20     1470.18     28.10 o 
   3  -3   8     6372.58     6176.69     65.67 o 
   4  -3   8      371.63      388.30     31.09 o 
   5  -3   8     4534.86     4521.15     53.26 o 
   6  -3   8     2703.44     2759.49     83.63 o 
   7  -3   8     2859.75     3078.38    103.36 o 
   8  -3   8     1911.31     1810.00     90.35 o 
   9  -3   8       43.14       53.78     74.23 o 
  10  -3   8     1374.03     1436.03    101.02 o 
  11  -3   8      111.43       41.43    209.53 o 
 -12  -2   8      832.52      907.03    240.14 o 
 -11  -2   8      621.14      776.54    129.49 o 
 -10  -2   8      586.06      534.37     91.08 o 
  -9  -2   8     2657.94     2705.16    112.41 o 
  -8  -2   8      228.25      203.44     74.01 o 
  -7  -2   8      848.70      851.43     52.24 o 
  -6  -2   8      806.64      800.47     38.33 o 
  -5  -2   8     7261.76     7272.24     75.69 o 
  -4  -2   8     1494.41     1395.63     40.00 o 
  -3  -2   8     4487.45     4812.20     58.62 o 
  -2  -2   8    10060.31     9560.19     70.30 o 
  -1  -2   8      708.48      672.28     27.19 o 
   0  -2   8     5547.29     5342.16     52.49 o 
   1  -2   8     1181.20     1317.23     36.70 o 
   2  -2   8     8324.07     8551.32     58.65 o 
   3  -2   8     3375.16     3300.72     38.67 o 
   4  -2   8     3805.71     3909.11     44.71 o 
   5  -2   8     7602.49     7369.89    208.53 o 
   6  -2   8      335.44      340.87     37.45 o 
   7  -2   8     3763.03     3613.14     82.26 o 
   8  -2   8      569.43      596.09     71.15 o 
   9  -2   8     1769.15     1751.06     92.45 o 
  10  -2   8      677.05      615.40     93.97 o 
  11  -2   8      482.39      460.48    125.86 o 
 -11  -1   8      117.01      132.78    116.09 o 
 -10  -1   8     1250.53     1217.65    101.54 o 
  -9  -1   8      142.36      217.93     78.39 o 
  -8  -1   8     2855.63     2789.98    105.33 o 
  -7  -1   8     1301.03     1384.08     47.61 o 
  -6  -1   8     1904.33     1802.84     41.24 o 
  -5  -1   8     5031.22     4805.27     83.33 o 
  -4  -1   8      425.93      444.15     23.50 o 
  -3  -1   8    11453.52    11254.45     88.32 o 
  -2  -1   8      839.15      810.04     24.91 o 
  -1  -1   8     6841.82     7091.47     45.95 o 
   0  -1   8     8053.07     7884.50     57.66 o 
   1  -1   8     5724.35     6020.04     55.60 o 
   2  -1   8     6737.08     6491.45    173.60 o 
   3  -1   8      459.07      494.01     22.32 o 
   4  -1   8     7673.81     7991.60     62.67 o 
   5  -1   8     1045.98      997.02     42.24 o 
   6  -1   8     5467.28     5393.35     70.22 o 
   7  -1   8      120.33      113.91     43.38 o 
   8  -1   8      774.19      841.44     46.86 o 
   9  -1   8     2565.54     2486.43    106.84 o 
  10  -1   8      305.50      374.58     86.03 o 
  11  -1   8     2254.99     2464.83    142.18 o 
  12  -1   8        5.48      -40.10    198.08 o 
 -11   0   8      472.36      488.87    122.77 o 
 -10   0   8      484.74      531.09    110.50 o 
  -9   0   8     1587.93     1525.44     97.74 o 
  -8   0   8     2541.81     2548.42    103.14 o 
  -7   0   8       13.06       52.24     49.65 o 
  -6   0   8     4496.06     4447.64     72.06 o 
  -5   0   8       34.00       47.08     29.45 o 
  -4   0   8     7417.64     7280.71     80.49 o 
  -3   0   8     1805.70     1591.97     47.70 o 
  -2   0   8     3695.72     3790.92     44.06 o 
  -1   0   8    10029.84     9849.33     58.63 o 
   0   0   8     3380.23     3395.83     36.76 o 
   1   0   8    10399.46    10691.67     70.73 o 
   2   0   8      577.54      579.13     18.90 o 
   3   0   8    11797.28    11831.51     90.85 o 
   4   0   8     6669.81     6655.25     54.09 o 
   5   0   8     8090.87     7928.17     79.43 o 
   6   0   8     7894.83     7768.60     82.74 o 
   7   0   8       16.25       26.71     37.23 o 
   8   0   8     2453.85     2326.95     60.79 o 
   9   0   8      157.55      150.48     73.05 o 
  10   0   8     2152.37     2220.37    107.81 o 
  11   0   8      440.63      398.07     93.43 o 
  12   0   8      592.52      631.86    164.98 o 
 -11   1   8      526.16      701.07    127.53 o 
 -10   1   8      556.84      429.08    109.55 o 
  -9   1   8     2263.40     2328.91    107.19 o 
  -8   1   8      443.65      476.09     62.28 o 
  -7   1   8     4747.54     4616.83     83.68 o 
  -6   1   8      611.86      672.42     56.05 o 
  -5   1   8     1589.02     1608.93     68.22 o 
  -4   1   8     5714.76     5460.97     72.16 o 
  -3   1   8      553.06      578.45     43.04 o 
  -2   1   8     9379.92     9177.87     89.36 o 
  -1   1   8     2223.62     2238.70     44.23 o 
   0   1   8     9886.29    10917.89     66.92 o 
   1   1   8     4613.26     4362.03     55.63 o 
   2   1   8     4919.59     4930.31     52.39 o 
   3   1   8     7161.21     7385.21     60.40 o 
   4   1   8     1261.06     1292.44     39.12 o 
   5   1   8     9494.07     9784.85     90.60 o 
   6   1   8       15.99       12.90     32.86 o 
   7   1   8     6691.70     6768.37     72.75 o 
   8   1   8     1969.23     1960.72     57.65 o 
   9   1   8     1050.74     1041.46     84.67 o 
  10   1   8     2601.85     2491.50    110.65 o 
  11   1   8      400.98      315.71     88.17 o 
  12   1   8      765.21      758.28    125.05 o 
 -11   2   8      111.17      206.08    215.53 o 
 -10   2   8      702.60      790.55    118.74 o 
  -9   2   8      115.37      105.08     76.07 o 
  -8   2   8     1119.34     1072.21     72.30 o 
  -7   2   8     1952.50     2045.19     76.62 o 
  -6   2   8     2048.70     2041.04     71.91 o 
  -5   2   8     6738.53     6635.99    106.04 o 
  -4   2   8      364.91      403.80     36.97 o 
  -3   2   8     4313.95     4125.00     62.61 o 
  -2   2   8     7013.48     6800.46     81.29 o 
  -1   2   8     7364.30     7672.15     82.52 o 
   0   2   8    12430.36    11659.49    106.42 o 
   1   2   8     4273.66     4536.83     61.30 o 
   2   2   8    30475.77    31865.04    324.65 o 
   3   2   8     3650.40     3796.13     55.83 o 
   4   2   8    10442.11    10123.32     90.26 o 
   5   2   8     1170.97      982.92     29.54 o 
   6   2   8     1418.65     1205.99     36.90 o 
   7   2   8     6229.51     6232.61     78.85 o 
   8   2   8      115.54       96.18     36.73 o 
   9   2   8     2155.61     2147.99     67.59 o 
  10   2   8       13.07       -6.43    102.73 o 
  11   2   8     1339.79     1397.93    103.61 o 
  12   2   8      314.03      348.83    116.39 o 
 -10   3   8      851.02      873.48    155.97 o 
  -9   3   8        8.69      -14.29     93.58 o 
  -8   3   8     2750.88     2900.94     93.88 o 
  -7   3   8       15.94       38.59     50.97 o 
  -6   3   8     4900.07     5069.23     95.05 o 
  -5   3   8     2064.01     2053.13     42.11 o 
  -4   3   8     2190.63     2315.10     41.06 o 
  -3   3   8     2857.06     2732.06     47.48 o 
  -2   3   8     1849.25     1873.96     36.91 o 
  -1   3   8    13189.48    13063.50     84.42 o 
   0   3   8      122.79      148.03     26.36 o 
   1   3   8    20360.57    21162.58    117.50 o 
   2   3   8    13741.53    13747.78    139.26 o 
   3   3   8     7731.19     7953.33     81.84 o 
   4   3   8     3416.79     3301.85     51.91 o 
   5   3   8      628.54      518.63     32.70 o 
   6   3   8     6144.29     6329.51     67.64 o 
   7   3   8      340.09      257.29     40.84 o 
   8   3   8     3435.13     3354.07     68.62 o 
   9   3   8     1399.49     1372.40     65.22 o 
  10   3   8      239.33      187.68     95.30 o 
  11   3   8      320.08      327.05    105.81 o 
  12   3   8       48.40       34.11    112.77 o 
  13   3   8      778.76      840.73    137.30 o 
 -10   4   8       33.63      -11.73    207.63 o 
  -9   4   8     1443.27     1382.42    146.65 o 
  -8   4   8      778.34      811.62    123.38 o 
  -7   4   8     2336.33     2178.37     87.46 o 
  -6   4   8     5695.77     5675.86     97.12 o 
  -5   4   8      638.64      594.40     29.82 o 
  -4   4   8     5744.67     5502.80     58.11 o 
  -3   4   8      570.42      549.84     28.10 o 
  -2   4   8    11305.26    11201.62     71.16 o 
  -1   4   8     2187.07     2062.04     34.16 o 
   0   4   8     8102.09     8062.67     65.13 o 
   1   4   8     6790.20     6482.89     60.44 o 
   2   4   8      714.17      776.85     34.24 o 
   3   4   8     9210.98     9017.01     82.02 o 
   4   4   8        6.15       21.56     34.96 o 
   5   4   8     3919.88     3975.56     68.90 o 
   6   4   8      900.38      821.64     45.74 o 
   7   4   8     1116.45     1021.19     50.17 o 
   8   4   8     2966.62     3061.26     68.87 o 
   9   4   8      513.86      448.46     50.55 o 
  10   4   8      433.14      396.09     61.52 o 
  11   4   8       22.84       -4.79    104.57 o 
  12   4   8      888.86      944.75    128.00 o 
  13   4   8      240.08      239.45    125.62 o 
 -10   5   8      634.47      664.22    236.75 o 
  -9   5   8     1382.85     1557.93    153.13 o 
  -8   5   8      239.35      297.71    121.56 o 
  -7   5   8     3044.45     3168.64    166.08 o 
  -6   5   8        9.20        7.24     48.46 o 
  -5   5   8     3584.92     3531.56     76.62 o 
  -4   5   8     1957.47     1887.57     37.98 o 
  -3   5   8     4414.16     4270.72     52.39 o 
  -2   5   8     9349.43     8752.16     77.44 o 
  -1   5   8     1645.27     1576.68     53.63 o 
   0   5   8     5619.11     5376.37     73.23 o 
   1   5   8       12.42       23.14     22.90 o 
   2   5   8     3396.54     3401.43     51.06 o 
   3   5   8      392.24      328.33     35.31 o 
   4   5   8     3392.49     3218.58     57.92 o 
   5   5   8     3506.37     3324.66     73.00 o 
   6   5   8      720.84      691.71     48.17 o 
   7   5   8     3528.25     3641.08     85.49 o 
   8   5   8        5.19        2.23     50.16 o 
   9   5   8     1471.69     1518.26     74.61 o 
  10   5   8      109.10      104.67     61.06 o 
  11   5   8      526.66      592.25    126.50 o 
  12   5   8      490.45      466.94    116.85 o 
  13   5   8       92.84       50.10    141.14 o 
  -9   6   8       51.82      119.99    132.75 o 
  -8   6   8     2376.54     2302.29    225.02 o 
  -7   6   8      907.83     1003.04    121.01 o 
  -6   6   8     1937.02     1974.18    230.49 o 
  -5   6   8      990.47     1168.29     68.84 o 
  -4   6   8      150.44      149.36     33.74 o 
  -3   6   8     8761.96     8467.65     72.27 o 
  -2   6   8       49.69       52.03     15.92 o 
  -1   6   8     8985.13     8534.35     76.31 o 
   0   6   8     1343.11     1341.63     49.90 o 
   1   6   8     5265.79     5189.90     83.31 o 
   2   6   8     3812.69     3391.55     49.56 o 
   3   6   8      547.02      495.26     38.59 o 
   4   6   8     7178.50     7002.11     87.42 o 
   5   6   8        2.37        3.04     39.83 o 
   6   6   8     3151.65     3180.04     72.81 o 
   7   6   8      703.19      757.01     60.95 o 
   8   6   8     2132.57     2076.06     76.70 o 
   9   6   8      998.80     1037.52     70.68 o 
  10   6   8      144.99      203.37     62.47 o 
  11   6   8     1490.45     1464.06    123.84 o 
  12   6   8        1.28        6.25    109.27 o 
  13   6   8      649.36      717.25    156.94 o 
  -8   7   8     1702.93     1882.53    224.08 o 
  -7   7   8      303.88      210.66    114.49 o 
  -6   7   8     2774.21     2796.80    151.98 o 
  -5   7   8        0.52       28.13     60.18 o 
  -4   7   8     2119.92     1993.62     68.51 o 
  -3   7   8     1234.10     1256.58     44.36 o 
  -2   7   8     3499.73     3251.61     62.91 o 
  -1   7   8     4078.66     4091.62     72.37 o 
   0   7   8     1122.69     1139.95     51.02 o 
   1   7   8     8103.65     7641.61    102.15 o 
   2   7   8       87.67       65.30     15.67 o 
   3   7   8     5874.63     5790.45     65.54 o 
   4   7   8     1159.47     1179.06     46.26 o 
   5   7   8     3154.43     3131.27     69.29 o 
   6   7   8     2200.50     2075.68     71.24 o 
   7   7   8      574.64      509.92     60.17 o 
   8   7   8     1647.14     1646.64     75.49 o 
   9   7   8      148.63      113.16     56.73 o 
  10   7   8     1179.46     1068.06     72.43 o 
  11   7   8      203.34      239.91     72.49 o 
  12   7   8      663.03      751.03    122.17 o 
  13   7   8      330.14      191.97    216.89 o 
  -8   8   8       11.49      -10.21    189.96 o 
  -7   8   8     2073.85     2008.83    157.96 o 
  -6   8   8      522.88      605.89    121.64 o 
  -5   8   8     1704.11     1604.85    135.86 o 
  -4   8   8     3262.87     3374.69     85.62 o 
  -3   8   8      723.21      711.33     43.03 o 
  -2   8   8     4884.33     5107.19     77.23 o 
  -1   8   8      252.28      264.77     44.01 o 
   0   8   8     4962.53     4600.25     79.08 o 
   1   8   8     3321.91     3420.82     65.71 o 
   2   8   8     3789.84     3728.02     70.77 o 
   3   8   8     3013.10     2847.36     53.91 o 
   4   8   8      474.36      443.68     39.68 o 
   5   8   8     5659.36     5501.10     79.42 o 
   6   8   8       38.25       53.35     44.03 o 
   7   8   8     1856.65     1859.58     61.23 o 
   8   8   8      939.60      902.74     63.63 o 
   9   8   8      329.04      354.16     63.09 o 
  10   8   8      835.53      842.02     72.23 o 
  11   8   8      155.31      126.20     74.28 o 
  12   8   8      962.97     1003.59    131.95 o 
  13   8   8        1.42      -50.10    221.88 o 
  -7   9   8     1086.44     1195.38    185.61 o 
  -6   9   8      307.52      183.97    123.60 o 
  -5   9   8     2334.46     2360.68    156.08 o 
  -4   9   8       54.73       85.93     82.54 o 
  -3   9   8     4233.98     4099.56     85.19 o 
  -2   9   8     1991.63     1872.69     59.11 o 
  -1   9   8     1529.46     1430.24     55.72 o 
   0   9   8     1185.28     1203.89     56.99 o 
   1   9   8       40.06       34.69     39.94 o 
   2   9   8     2997.03     2745.30     67.60 o 
   3   9   8       18.59        6.77     28.90 o 
   4   9   8     1306.13     1297.31     49.23 o 
   5   9   8      215.60      231.18     42.81 o 
   6   9   8      798.62      803.17     55.09 o 
   7   9   8     1312.43     1253.94     62.71 o 
   8   9   8      122.92       53.34     49.77 o 
   9   9   8     1240.26     1275.41     75.64 o 
  10   9   8       27.54       -3.53     65.45 o 
  11   9   8      764.77      772.38     86.46 o 
  12   9   8      202.90      175.38    116.99 o 
  -6  10   8     1733.72     1863.10    168.95 o 
  -5  10   8      478.79      626.41    134.23 o 
  -4  10   8     1772.55     1866.88    117.21 o 
  -3  10   8     2057.12     2099.06     98.09 o 
  -2  10   8      656.89      663.09     51.38 o 
  -1  10   8     3082.85     3125.63     72.88 o 
   0  10   8      114.40       77.73     49.15 o 
   1  10   8     4252.10     4170.83    106.12 o 
   2  10   8      790.31      816.39     52.72 o 
   3  10   8     2255.93     2233.08     66.35 o 
   4  10   8     3555.27     3360.51     78.19 o 
   5  10   8       42.52       21.33     41.89 o 
   6  10   8     1021.14      954.50     57.34 o 
   7  10   8        3.76      -23.11     51.23 o 
   8  10   8     2204.86     2162.20     81.85 o 
   9  10   8      810.18      850.13     74.26 o 
  10  10   8      976.92      980.81     78.81 o 
  11  10   8      480.94      460.82     84.13 o 
  12  10   8       54.01       16.98     84.95 o 
  -6  11   8      552.74      579.58    207.71 o 
  -5  11   8      215.66      150.29    134.05 o 
  -4  11   8     1822.75     1839.80    162.69 o 
  -3  11   8       25.90       50.93     76.25 o 
  -2  11   8     1625.07     1518.07     93.43 o 
  -1  11   8      108.71       96.58     54.11 o 
   0  11   8     1032.31     1016.12     64.87 o 
   1  11   8      432.89      440.42     56.50 o 
   2  11   8      403.22      328.23     60.94 o 
   3  11   8     3208.00     3276.76     80.00 o 
   4  11   8       22.59       24.40     51.29 o 
   5  11   8     1008.06     1095.41     64.11 o 
   6  11   8      470.64      511.02     65.52 o 
   7  11   8     1287.98     1356.43     69.75 o 
   8  11   8     1229.65     1326.74     75.90 o 
   9  11   8      112.25       45.13     66.99 o 
  10  11   8      895.12      875.54     80.05 o 
  11  11   8        7.18       27.89     95.20 o 
  12  11   8      425.53      448.21    101.48 o 
  -5  12   8     1622.27     1657.06    243.89 o 
  -4  12   8      265.24      296.80    148.20 o 
  -3  12   8     1017.74      888.94    113.26 o 
  -2  12   8     1151.90     1147.63     95.97 o 
  -1  12   8      964.45      848.49     78.24 o 
   0  12   8     1837.43     1927.28     77.55 o 
   1  12   8       46.82       16.08     55.59 o 
   2  12   8     1592.72     1712.44     81.44 o 
   3  12   8     1392.01     1491.72     79.32 o 
   4  12   8     1532.18     1624.73     70.72 o 
   5  12   8     1572.07     1514.93     71.21 o 
   6  12   8      429.44      427.11     62.83 o 
   7  12   8     1382.06     1255.50     80.56 o 
   8  12   8        0.61      -39.18     89.01 o 
   9  12   8     1285.48     1283.99     83.14 o 
  10  12   8      281.23      222.07     74.85 o 
  11  12   8      188.83      150.43     86.74 o 
  12  12   8      191.69      178.04    114.69 o 
  -3  13   8     1108.76     1239.20    166.23 o 
  -2  13   8       15.64       42.63     90.02 o 
  -1  13   8     1621.77     1754.52    130.68 o 
   0  13   8      111.01      116.46     72.09 o 
   1  13   8     1271.63     1294.85     76.50 o 
   2  13   8     1216.31     1365.33     87.62 o 
   3  13   8      168.21      160.78     67.07 o 
   4  13   8     1729.14     1789.77     87.18 o 
   5  13   8        3.93       -2.23     60.19 o 
   6  13   8     1405.74     1491.80     78.87 o 
   7  13   8      125.71      114.60     67.90 o 
   8  13   8      722.68      743.55     93.88 o 
   9  13   8      393.30      389.05     85.65 o 
  10  13   8      275.34      254.75     89.25 o 
  11  13   8      653.15      756.49    112.60 o 
  -1  14   8      976.87     1115.61    128.01 o 
   0  14   8      257.43      126.49     77.59 o 
   1  14   8     1901.20     1948.39    101.72 o 
   2  14   8       25.93        7.16     78.14 o 
   3  14   8     1444.58     1512.81     93.88 o 
   4  14   8      156.45      191.05     77.29 o 
   5  14   8      792.06      812.43     82.73 o 
   6  14   8      503.97      519.03     70.52 o 
   7  14   8      122.52       43.61     67.39 o 
   8  14   8     1023.74     1068.85    104.66 o 
   9  14   8        0.42       35.31     87.86 o 
  10  14   8      574.34      694.26    111.99 o 
   0  15   8      849.94      807.06    127.96 o 
   1  15   8      257.84      273.02     85.99 o 
   2  15   8      658.37      694.48     91.88 o 
   3  15   8      694.36      790.71     92.07 o 
   4  15   8      622.15      537.14     86.67 o 
   5  15   8      836.73      886.23     92.83 o 
   6  15   8       12.82       31.75    131.44 o 
   7  15   8      818.01      944.28     92.97 o 
   8  15   8      284.81      373.72     88.83 o 
   9  15   8      461.11      458.60    137.75 o 
   1  16   8       45.95       44.10     98.39 o 
   2  16   8      575.08      603.21     95.16 o 
   3  16   8        1.89      -13.67     88.15 o 
   4  16   8      791.75      746.08     97.50 o 
   5  16   8       85.94      105.15     89.13 o 
   6  16   8      327.07      377.76    102.13 o 
   7  16   8      429.30      429.01    193.31 o 
  -6 -14   9      515.60      546.57    229.22 o 
  -5 -14   9      176.29        2.80    210.28 o 
  -4 -14   9      855.41     1015.49    165.83 o 
  -3 -14   9       34.48       15.87     98.52 o 
  -2 -14   9     1249.37     1370.29    137.98 o 
  -1 -14   9       77.38      115.53    111.62 o 
   0 -14   9      879.17      990.78    114.63 o 
  -7 -13   9      719.84      769.62    111.57 o 
  -6 -13   9       29.14        7.36     98.88 o 
  -5 -13   9     1278.22     1316.09    114.79 o 
  -4 -13   9      238.21      317.15     95.87 o 
  -3 -13   9      925.09      871.13    105.52 o 
  -2 -13   9      526.28      657.08    102.09 o 
  -1 -13   9      594.30      518.21    114.29 o 
   0 -13   9      934.17     1026.30     97.21 o 
   1 -13   9        3.10       18.73     85.56 o 
   2 -13   9      879.90      841.65    116.88 o 
  -9 -12   9       71.42       44.05     98.54 o 
  -8 -12   9      901.36      831.62     96.79 o 
  -7 -12   9       45.02       67.06     85.63 o 
  -6 -12   9      966.78      983.31     95.10 o 
  -5 -12   9      536.09      678.52     88.39 o 
  -4 -12   9      805.58      811.15     99.30 o 
  -3 -12   9     1232.73     1344.92    105.30 o 
  -2 -12   9      256.69      201.67     87.01 o 
  -1 -12   9     1446.57     1554.03    123.98 o 
   0 -12   9       52.70       62.15     79.07 o 
   1 -12   9      726.93      698.88     89.22 o 
   2 -12   9      586.15      666.93     89.98 o 
   3 -12   9      354.83      314.16    232.67 o 
 -10 -11   9       20.86       46.87     94.88 o 
  -9 -11   9      527.24      432.75     89.70 o 
  -8 -11   9      103.24      207.16     82.73 o 
  -7 -11   9      596.82      465.52     83.40 o 
  -6 -11   9     1330.06     1490.08     97.01 o 
  -5 -11   9      137.53       93.08     75.48 o 
  -4 -11   9     2954.47     3212.89    108.97 o 
  -3 -11   9       24.29       78.55     81.71 o 
  -2 -11   9     2247.74     2238.39    110.28 o 
  -1 -11   9      379.12      414.92     83.49 o 
   0 -11   9     1426.86     1415.55    101.38 o 
   1 -11   9     2121.37     2173.87     93.09 o 
   2 -11   9       63.77       60.58     69.15 o 
   3 -11   9     1836.80     1970.13     94.98 o 
   4 -11   9       92.09       72.39    120.64 o 
 -10 -10   9      359.82      329.92     85.57 o 
  -9 -10   9      536.48      679.96     88.44 o 
  -8 -10   9        4.25       33.31     75.98 o 
  -7 -10   9     1644.74     1770.16     95.32 o 
  -6 -10   9       38.99      126.20     72.20 o 
  -5 -10   9     1862.31     1898.89     92.77 o 
  -4 -10   9     1131.50     1313.29     84.80 o 
  -3 -10   9     1897.94     1859.19    117.43 o 
  -2 -10   9     1638.95     1675.95    112.83 o 
  -1 -10   9       99.48       42.29     74.40 o 
   0 -10   9     2129.41     2098.32    105.60 o 
   1 -10   9        2.80       19.82     70.91 o 
   2 -10   9     2384.49     2322.75     99.68 o 
   3 -10   9      311.46      274.21     77.21 o 
   4 -10   9      795.41      847.18    127.92 o 
   5 -10   9      842.03      846.09    115.37 o 
 -11  -9   9       28.11      -50.36    211.63 o 
 -10  -9   9     1415.27     1365.26     96.52 o 
  -9  -9   9       23.25       68.56     76.51 o 
  -8  -9   9      553.21      446.03     75.19 o 
  -7  -9   9      609.82      692.82     76.98 o 
  -6  -9   9     2600.03     2314.67    106.54 o 
  -5  -9   9     3685.71     4009.21    121.36 o 
  -4  -9   9      602.07      423.65     76.80 o 
  -3  -9   9     2117.01     2292.32     97.15 o 
  -2  -9   9       64.54       25.19     69.05 o 
  -1  -9   9     2710.53     2598.12    100.82 o 
   0  -9   9     1222.60     1248.94     87.99 o 
   1  -9   9     2016.74     1948.30     86.96 o 
   2  -9   9     2005.52     2088.13     93.10 o 
   3  -9   9      652.04      632.55     75.90 o 
   4  -9   9     1747.90     1797.09     94.16 o 
   5  -9   9      109.65      124.12     95.30 o 
   6  -9   9      917.49      767.29    114.09 o 
 -11  -8   9      657.59      504.23    224.46 o 
 -10  -8   9      806.72      787.73    156.91 o 
  -9  -8   9       52.18       61.55     70.56 o 
  -8  -8   9     1053.55     1081.00     81.46 o 
  -7  -8   9      258.18      138.25     65.74 o 
  -6  -8   9     2938.13     3104.08     96.78 o 
  -5  -8   9       61.10      112.34     71.22 o 
  -4  -8   9     2414.03     2472.04     95.70 o 
  -3  -8   9      508.41      468.06     58.93 o 
  -2  -8   9      515.03      462.08     69.39 o 
  -1  -8   9     1278.16     1361.35     81.42 o 
   0  -8   9       51.87       32.93     62.48 o 
   1  -8   9     3527.57     3557.70     98.18 o 
   2  -8   9       66.30       81.50     63.22 o 
   3  -8   9     3206.19     3159.54     99.65 o 
   4  -8   9     1024.46     1013.26     74.01 o 
   5  -8   9     1009.01      954.19    100.68 o 
   6  -8   9     1623.79     1684.90    122.14 o 
   7  -8   9       46.40       58.40    124.16 o 
 -11  -7   9      592.74      756.45    140.07 o 
 -10  -7   9      169.85      123.04    114.06 o 
  -9  -7   9     1343.64     1362.52     77.53 o 
  -8  -7   9       21.19       29.02     60.99 o 
  -7  -7   9     1510.32     1470.04     74.05 o 
  -6  -7   9      436.22      493.51     67.48 o 
  -5  -7   9     2978.94     2755.93     96.30 o 
  -4  -7   9       83.62       66.42     63.26 o 
  -3  -7   9      406.28      363.65     55.94 o 
  -2  -7   9     4947.83     4990.00     95.62 o 
  -1  -7   9      476.36      475.68     67.72 o 
   0  -7   9     4866.49     4854.13    111.46 o 
   1  -7   9      792.73      844.17     66.59 o 
   2  -7   9     2143.31     2185.21     82.20 o 
   3  -7   9     3282.36     3355.76     96.82 o 
   4  -7   9      341.38      331.43     60.22 o 
   5  -7   9     4179.71     4136.47    100.31 o 
   6  -7   9       61.78       75.40     89.53 o 
   7  -7   9     1216.77     1282.92    118.64 o 
   8  -7   9      543.87      499.00    113.13 o 
 -11  -6   9       17.03       24.59    104.39 o 
 -10  -6   9      940.22      835.38    125.11 o 
  -9  -6   9      664.23      865.32     68.01 o 
  -8  -6   9     1744.12     1661.89     75.61 o 
  -7  -6   9     1138.32     1299.16     77.50 o 
  -6  -6   9      297.38      211.12     60.28 o 
  -5  -6   9     1703.13     1743.87     74.60 o 
  -4  -6   9       13.00       11.14     45.80 o 
  -3  -6   9     2986.47     2947.21     74.78 o 
  -2  -6   9     1072.46     1177.34     60.28 o 
  -1  -6   9     2176.57     2037.35     80.92 o 
   0  -6   9     3898.10     3764.64     97.67 o 
   1  -6   9     2006.47     1963.63     57.88 o 
   2  -6   9     4028.52     3917.47     93.13 o 
   3  -6   9      302.06      283.32     54.96 o 
   4  -6   9     5987.62     6000.47    106.10 o 
   5  -6   9     2469.17     2440.88     80.69 o 
   6  -6   9     1259.51     1364.04    104.96 o 
   7  -6   9     1591.48     1587.22    113.69 o 
   8  -6   9       81.39      133.06     99.15 o 
   9  -6   9     1746.76     1878.76    186.75 o 
 -11  -5   9      461.46      360.31    105.48 o 
 -10  -5   9     1105.30     1076.05    107.47 o 
  -9  -5   9      525.93      436.13    109.35 o 
  -8  -5   9     1431.61     1523.40     71.25 o 
  -7  -5   9        4.79       11.38     58.90 o 
  -6  -5   9     4831.71     4692.36    101.00 o 
  -5  -5   9      232.40      211.59     54.69 o 
  -4  -5   9     1455.10     1483.47     54.66 o 
  -3  -5   9     6155.13     5852.82     73.16 o 
  -2  -5   9      351.70      336.88     36.91 o 
  -1  -5   9     6788.92     6716.95     80.86 o 
   0  -5   9        3.15      -20.26     48.94 o 
   1  -5   9     5483.32     5564.17     79.43 o 
   2  -5   9     3019.35     3023.38     56.95 o 
   3  -5   9     2257.51     2228.82     46.98 o 
   4  -5   9     3531.50     3435.59     82.86 o 
   5  -5   9      111.93      126.50     71.21 o 
   6  -5   9     2807.22     2766.46    120.04 o 
   7  -5   9       40.63       18.34    101.24 o 
   8  -5   9     2212.76     2109.18    124.56 o 
   9  -5   9      405.69      455.60    106.64 o 
  10  -5   9      387.65      423.03    158.06 o 
 -11  -4   9     1125.04     1087.33    113.09 o 
 -10  -4   9       95.17      166.04     92.60 o 
  -9  -4   9     1822.61     1827.55    108.24 o 
  -8  -4   9      614.79      711.37     58.56 o 
  -7  -4   9     1487.36     1403.91     71.97 o 
  -6  -4   9     1988.79     2099.90     76.14 o 
  -5  -4   9       21.27        4.48     49.87 o 
  -4  -4   9     8323.30     7642.51    166.38 o 
  -3  -4   9      136.27      113.28     30.40 o 
  -2  -4   9     2400.29     2335.17     44.18 o 
  -1  -4   9     1467.68     1437.47     39.07 o 
   0  -4   9     7971.75     8232.28     86.09 o 
   1  -4   9     5821.37     5563.65     75.14 o 
   2  -4   9      391.38      427.82     26.59 o 
   3  -4   9     5825.37     6002.51     80.96 o 
   4  -4   9      122.91      117.64     31.17 o 
   5  -4   9     4070.06     4092.03     81.83 o 
   6  -4   9     1035.61     1032.67     72.91 o 
   7  -4   9     2173.56     2256.28    113.34 o 
   8  -4   9     1687.86     1723.86    114.30 o 
   9  -4   9      120.25      135.27     94.63 o 
  10  -4   9     1086.94     1077.42    121.76 o 
 -11  -3   9      551.15      643.00    104.74 o 
 -10  -3   9     1637.83     1695.10    113.42 o 
  -9  -3   9     1462.34     1597.86    102.79 o 
  -8  -3   9      251.87      251.85     46.79 o 
  -7  -3   9     2915.80     2831.02     76.27 o 
  -6  -3   9      672.10      674.05     57.02 o 
  -5  -3   9     3521.95     3185.23    118.82 o 
  -4  -3   9     1300.87     1281.03     46.61 o 
  -3  -3   9     3957.05     3942.65     60.16 o 
  -2  -3   9     4015.12     3672.28     47.19 o 
  -1  -3   9     2728.69     2582.17     42.45 o 
   0  -3   9     6834.65     6289.21     94.70 o 
   1  -3   9     1032.59     1049.84     39.10 o 
   2  -3   9     8250.72     8399.50     58.63 o 
   3  -3   9     1259.44     1129.12     33.29 o 
   4  -3   9     1788.71     1854.28     45.43 o 
   5  -3   9     2556.98     2547.33     57.77 o 
   6  -3   9      648.03      827.56     57.34 o 
   7  -3   9     5340.34     5024.69    111.51 o 
   8  -3   9        1.05       29.23     84.28 o 
   9  -3   9     1251.31     1299.73    108.68 o 
  10  -3   9      518.32      547.59    106.76 o 
  11  -3   9      390.24      449.25    227.81 o 
 -11  -2   9      191.69      236.99    119.73 o 
 -10  -2   9     2462.10     2617.22    123.37 o 
  -9  -2   9      272.01      350.74     86.10 o 
  -8  -2   9     2631.15     2603.49    106.96 o 
  -7  -2   9       76.76      123.04     46.76 o 
  -6  -2   9      471.79      503.72     48.91 o 
  -5  -2   9     4202.30     4141.41     61.05 o 
  -4  -2   9     3062.11     3081.92     52.19 o 
  -3  -2   9     4952.52     4802.08     62.19 o 
  -2  -2   9       27.33       23.79     28.69 o 
  -1  -2   9     9223.02     9575.78     63.79 o 
   0  -2   9     2595.34     2617.16     45.24 o 
   1  -2   9     7281.86     7574.71     71.42 o 
   2  -2   9     5345.42     5213.25     67.61 o 
   3  -2   9     4745.12     4860.65     51.06 o 
   4  -2   9    10434.13    10579.43     92.90 o 
   5  -2   9      228.94      164.27     26.15 o 
   6  -2   9     4918.14     4703.38     68.36 o 
   7  -2   9     1512.33     1422.49     59.83 o 
   8  -2   9     1171.37     1334.80     83.22 o 
   9  -2   9     1324.53     1409.37     90.58 o 
  10  -2   9      135.14      220.74    112.39 o 
  11  -2   9      976.96      831.56    165.90 o 
 -11  -1   9     1751.16     1800.40    148.20 o 
 -10  -1   9      576.34      629.68     97.00 o 
  -9  -1   9     1594.38     1469.35     99.11 o 
  -8  -1   9     1845.20     1981.03     99.04 o 
  -7  -1   9      260.95      291.30     68.57 o 
  -6  -1   9     4496.94     4501.89     68.00 o 
  -5  -1   9       42.51       47.12     33.63 o 
  -4  -1   9     4995.23     4744.74     52.56 o 
  -3  -1   9     5615.75     5641.94     69.12 o 
  -2  -1   9     4028.60     4137.18     45.54 o 
  -1  -1   9    11092.98    10554.83     55.86 o 
   0  -1   9      170.90      200.30     25.74 o 
   1  -1   9     8671.20     8192.40     69.38 o 
   2  -1   9      452.66      449.15     27.38 o 
   3  -1   9    11838.53    12220.79    114.04 o 
   4  -1   9      987.82      871.66     30.53 o 
   5  -1   9     4722.04     4765.94     68.56 o 
   6  -1   9     3098.61     3119.16     62.95 o 
   7  -1   9      732.90      718.46     46.80 o 
   8  -1   9     2859.69     2735.71     67.91 o 
   9  -1   9       74.39       53.76     87.58 o 
  10  -1   9     1885.22     1901.39    128.09 o 
  11  -1   9      653.65      610.13    149.54 o 
 -11   0   9      484.83      483.50    125.82 o 
 -10   0   9      274.81      163.68     89.76 o 
  -9   0   9     1917.55     2098.76    107.70 o 
  -8   0   9        9.52       23.38     72.43 o 
  -7   0   9     1353.97     1357.09     67.01 o 
  -6   0   9      689.63      802.01     56.83 o 
  -5   0   9     5049.57     4963.18     75.35 o 
  -4   0   9     5481.08     5196.16    172.28 o 
  -3   0   9     1863.72     1861.64     43.22 o 
  -2   0   9     5956.89     5631.53     60.45 o 
  -1   0   9      323.25      319.35     18.19 o 
   0   0   9    19296.78    19701.96    122.70 o 
   1   0   9     4754.72     4972.84     56.70 o 
   2   0   9     4766.28     4832.82     54.12 o 
   3   0   9     6055.84     5699.29     53.71 o 
   4   0   9     2308.81     2262.63     41.69 o 
   5   0   9     7909.28     7847.97     80.41 o 
   6   0   9       10.96       10.29     46.90 o 
   7   0   9     1691.37     1706.63     74.00 o 
   8   0   9      112.14      103.94     41.98 o 
   9   0   9     1220.03     1223.63    104.62 o 
  10   0   9     1246.27     1296.77    116.18 o 
  11   0   9      515.58      503.11    112.34 o 
 -11   1   9        0.28      -29.06    148.98 o 
 -10   1   9     1990.63     2125.85    143.42 o 
  -9   1   9      278.91      421.38     84.25 o 
  -8   1   9      540.61      656.08     82.56 o 
  -7   1   9     4380.26     4501.08    135.92 o 
  -6   1   9      107.41      101.19     50.37 o 
  -5   1   9     4861.24     4738.06     74.92 o 
  -4   1   9      429.70      451.34     45.37 o 
  -3   1   9     8620.53     8593.02    106.82 o 
  -2   1   9     2241.28     2069.21     53.46 o 
  -1   1   9     4470.25     4566.86     68.92 o 
   0   1   9    10749.33    10511.67     87.71 o 
   1   1   9     1748.48     1773.96     35.48 o 
   2   1   9     4248.17     3899.44     67.96 o 
   3   1   9      304.75      299.47     26.61 o 
   4   1   9    10136.84    10457.20     74.96 o 
   5   1   9     1138.54      945.30     43.15 o 
   6   1   9     4867.66     4485.45     71.93 o 
   7   1   9     6129.78     6166.15     72.79 o 
   8   1   9      107.39      102.34     40.88 o 
   9   1   9     1267.31     1203.06     89.36 o 
  10   1   9        0.84       -7.37     93.92 o 
  11   1   9     1725.83     1749.48    111.15 o 
  12   1   9      227.21      220.61    119.14 o 
 -10   2   9      618.74      877.55    186.09 o 
  -9   2   9      723.21      694.96     89.33 o 
  -8   2   9     1930.55     2091.78    101.15 o 
  -7   2   9      197.96      225.99     58.79 o 
  -6   2   9     4931.28     4991.75     97.81 o 
  -5   2   9     2851.06     2789.49     62.82 o 
  -4   2   9     4158.16     4238.36     74.36 o 
  -3   2   9     3537.76     3516.46     68.43 o 
  -2   2   9      581.95      577.14     45.74 o 
  -1   2   9     9709.58     9736.98    106.78 o 
   0   2   9        1.04        9.84     18.31 o 
   1   2   9    11256.42    11489.84    123.50 o 
   2   2   9      779.90      810.90     47.85 o 
   3   2   9     2218.15     2265.48     48.14 o 
   4   2   9     2758.78     2441.39     54.82 o 
   5   2   9     1284.60     1219.81     35.74 o 
   6   2   9     5535.74     5681.77    103.96 o 
   7   2   9      168.28      109.45     36.57 o 
   8   2   9     1947.44     2063.67     61.34 o 
   9   2   9      170.75      164.11     47.67 o 
  10   2   9     2425.75     2244.62    128.50 o 
  11   2   9      812.09      850.14     98.83 o 
  12   2   9       85.78      113.65    114.92 o 
 -10   3   9       18.81       47.72    142.98 o 
  -9   3   9     1125.53     1098.98    156.72 o 
  -8   3   9      399.77      345.35     67.28 o 
  -7   3   9     2234.62     2257.12     83.18 o 
  -6   3   9     3492.65     3378.94     85.94 o 
  -5   3   9      780.62      738.85     35.74 o 
  -4   3   9     8430.16     8097.64     86.73 o 
  -3   3   9      187.84      235.64     40.02 o 
  -2   3   9     5062.55     4467.39    132.74 o 
  -1   3   9     2657.75     2250.30    101.61 o 
   0   3   9     3746.84     3614.65     60.19 o 
   1   3   9     4291.58     3990.56     63.22 o 
   2   3   9     4768.36     4672.33     81.68 o 
   3   3   9     2837.10     2594.18     94.01 o 
   4   3   9      164.80      172.50     34.00 o 
   5   3   9     3512.15     3514.80     54.58 o 
   6   3   9     1700.18     1420.22     43.72 o 
   7   3   9     1198.94     1085.50     50.28 o 
   8   3   9     1596.48     1674.13     57.15 o 
   9   3   9      649.19      623.16     59.36 o 
  10   3   9     1422.11     1434.41    118.42 o 
  11   3   9       14.15       28.51    127.83 o 
  12   3   9      659.49      650.14    123.62 o 
 -10   4   9      980.21      856.55    236.32 o 
  -9   4   9     1444.03     1573.73    237.00 o 
  -8   4   9      352.20      403.80     91.48 o 
  -7   4   9     3112.70     3261.80     91.81 o 
  -6   4   9        8.10       54.25     57.78 o 
  -5   4   9     4947.39     5139.83     85.85 o 
  -4   4   9      377.82      375.10     29.32 o 
  -3   4   9     5498.91     5378.90     55.33 o 
  -2   4   9     3049.57     3010.45     44.41 o 
  -1   4   9     2922.65     2944.44     43.96 o 
   0   4   9     8286.87     7865.20     69.51 o 
   1   4   9        2.09       15.67     27.48 o 
   2   4   9    11495.21    11232.16    101.56 o 
   3   4   9      769.90      793.63     47.06 o 
   4   4   9     2024.76     2043.31     54.80 o 
   5   4   9     3227.16     3003.55     64.58 o 
   6   4   9     1670.86     1438.02     54.82 o 
   7   4   9     2093.91     2246.13     61.69 o 
   8   4   9       84.38       82.93     44.50 o 
   9   4   9     3112.75     3177.66     73.81 o 
  10   4   9       90.66       35.73     57.52 o 
  11   4   9      599.75      588.83    112.57 o 
  12   4   9      610.49      527.06    121.47 o 
  13   4   9      147.48      135.14    140.96 o 
  -9   5   9        0.71       83.30    196.82 o 
  -8   5   9     2674.89     2518.60    164.01 o 
  -7   5   9      676.59      818.28    114.53 o 
  -6   5   9     1736.43     1755.53     98.08 o 
  -5   5   9     3710.64     3625.16     83.99 o 
  -4   5   9      925.98      871.60     33.48 o 
  -3   5   9     5740.45     5584.27     62.76 o 
  -2   5   9      265.71      321.13     27.34 o 
  -1   5   9     4738.50     4437.58     67.97 o 
   0   5   9     1304.25     1176.74     33.79 o 
   1   5   9     4244.91     3949.23     54.97 o 
   2   5   9     3481.78     3067.70     56.88 o 
   3   5   9      138.71      150.81     35.12 o 
   4   5   9     5677.74     5166.52     72.67 o 
   5   5   9        4.31       12.37     39.67 o 
   6   5   9     4198.95     4277.79     79.29 o 
   7   5   9      119.89       96.29     45.80 o 
   8   5   9     1421.26     1292.56     60.11 o 
   9   5   9      829.25      779.41     57.87 o 
  10   5   9      351.60      358.64     64.24 o 
  11   5   9      948.78      879.02    136.67 o 
  12   5   9       18.21        3.56    129.32 o 
  13   5   9      694.87      566.29    224.25 o 
  -9   6   9     1170.39     1343.85    255.69 o 
  -8   6   9     1082.53     1255.82    195.47 o 
  -7   6   9      804.26      784.57    119.11 o 
  -6   6   9     3445.60     3512.19    122.21 o 
  -5   6   9       17.59       49.42     71.24 o 
  -4   6   9     4502.22     4405.88     61.69 o 
  -3   6   9     1868.95     1898.67     51.07 o 
  -2   6   9     4088.61     3595.50    145.69 o 
  -1   6   9     3139.82     3089.76     66.66 o 
   0   6   9     1361.22     1385.69     53.46 o 
   1   6   9     7444.48     7112.80     90.52 o 
   2   6   9       92.57       76.86     28.49 o 
   3   6   9     6178.56     5944.40     77.58 o 
   4   6   9      391.51      448.52     41.83 o 
   5   6   9     3651.49     3608.09     72.60 o 
   6   6   9     2407.44     2217.90     67.04 o 
   7   6   9     1962.18     1804.59     65.21 o 
   8   6   9     2202.84     2237.18     72.92 o 
   9   6   9        0.29        2.72     52.66 o 
  10   6   9     1776.91     1865.99     76.47 o 
  11   6   9      338.81      346.17     96.92 o 
  12   6   9      773.30      807.56    123.59 o 
  13   6   9      445.94      322.95    219.95 o 
  -8   7   9        0.55       86.49    186.08 o 
  -7   7   9     2359.65     2243.70    155.68 o 
  -6   7   9      834.60      808.38    121.81 o 
  -5   7   9     3305.40     3148.82    118.67 o 
  -4   7   9     1387.90     1427.84     65.51 o 
  -3   7   9      542.09      481.49     41.81 o 
  -2   7   9     5082.22     5017.16     69.87 o 
  -1   7   9        2.27        7.15     41.83 o 
   0   7   9     9747.64     9249.44    103.87 o 
   1   7   9     1250.98     1291.02     54.77 o 
   2   7   9     1079.10     1051.00     42.17 o 
   3   7   9     3406.14     3445.35     66.05 o 
   4   7   9      976.50      941.73     51.60 o 
   5   7   9     3034.89     2984.37     72.07 o 
   6   7   9        0.23      -10.62     46.03 o 
   7   7   9     2499.51     2559.65     75.01 o 
   8   7   9      541.55      531.65     57.07 o 
   9   7   9      851.74      850.23     73.95 o 
  10   7   9      915.12      928.94     72.79 o 
  11   7   9      128.06      138.47     73.83 o 
  12   7   9      792.70      821.38    125.72 o 
  13   7   9        4.91        1.66    217.93 o 
  -8   8   9      973.98      992.80    220.36 o 
  -7   8   9     1254.20     1175.63    148.44 o 
  -6   8   9      577.70      425.51    123.28 o 
  -5   8   9     3308.98     3348.32    164.75 o 
  -4   8   9      488.00      397.88     69.43 o 
  -3   8   9     3836.88     3796.05     66.32 o 
  -2   8   9      253.68      232.75     38.79 o 
  -1   8   9     5293.61     4780.81     83.66 o 
   0   8   9     4159.31     4256.86     81.08 o 
   1   8   9     1008.33      949.11     54.27 o 
   2   8   9     5710.57     5485.97     85.16 o 
   3   8   9       29.37       52.66     29.83 o 
   4   8   9     1817.95     1751.43     53.32 o 
   5   8   9     1455.92     1458.60     54.55 o 
   6   8   9     2975.77     2864.40     67.32 o 
   7   8   9     2546.49     2419.91     63.54 o 
   8   8   9      296.52      288.96     57.45 o 
   9   8   9     1218.93     1258.50     72.96 o 
  10   8   9       18.41      -13.17     67.68 o 
  11   8   9      990.10     1027.59     81.16 o 
  12   8   9      140.63      164.92    113.66 o 
  13   8   9      369.62      387.76    229.88 o 
  -7   9   9       23.34       92.34    189.24 o 
  -6   9   9     2117.05     1974.03    161.48 o 
  -5   9   9      182.18      248.70    119.32 o 
  -4   9   9     2826.99     2638.01    158.26 o 
  -3   9   9     2193.29     2161.46     73.03 o 
  -2   9   9      441.37      433.40     48.41 o 
  -1   9   9     3350.98     3557.63     73.30 o 
   0   9   9        3.19      -21.94     45.75 o 
   1   9   9     3099.36     3139.13     76.66 o 
   2   9   9     1591.96     1575.39     59.51 o 
   3   9   9      932.44      945.02     55.51 o 
   4   9   9     2013.17     1978.24     55.87 o 
   5   9   9      120.55       90.05     42.40 o 
   6   9   9     3296.92     3195.40     72.19 o 
   7   9   9      329.58      417.06     50.98 o 
   8   9   9     1605.84     1564.23     66.48 o 
   9   9   9       58.59       78.16     61.27 o 
  10   9   9      333.83      289.07     69.71 o 
  11   9   9      185.71      184.78     71.73 o 
  12   9   9      227.16      197.81     98.41 o 
  -6  10   9      612.97      622.91    146.34 o 
  -5  10   9      604.98      553.29    136.61 o 
  -4  10   9     2197.72     2016.17    159.81 o 
  -3  10   9        7.02       34.64     72.49 o 
  -2  10   9     1944.03     1927.76     60.39 o 
  -1  10   9      537.09      575.50     52.93 o 
   0  10   9     1502.71     1453.26     65.04 o 
   1  10   9     1295.67     1355.77     69.56 o 
   2  10   9      671.45      570.84     51.84 o 
   3  10   9     1345.04     1290.04     60.27 o 
   4  10   9        3.55       27.53     48.57 o 
   5  10   9     1453.00     1396.16     65.48 o 
   6  10   9       96.56      100.07     46.12 o 
   7  10   9     2513.46     2606.69     73.57 o 
   8  10   9      889.27      977.88     70.95 o 
   9  10   9      121.48       74.97     65.84 o 
  10  10   9      818.44      834.72     79.45 o 
  11  10   9       63.11        2.35     81.50 o 
  12  10   9      553.05      521.60     93.24 o 
  -5  11   9     1246.37     1340.68    165.64 o 
  -4  11   9      416.01      486.21    138.98 o 
  -3  11   9     1542.78     1578.22    120.87 o 
  -2  11   9      623.42      660.20     83.52 o 
  -1  11   9      619.22      544.90     60.82 o 
   0  11   9     3238.43     3427.70     87.89 o 
   1  11   9        2.01      -18.66     65.91 o 
   2  11   9     2895.49     3096.19     92.76 o 
   3  11   9      548.69      594.89     56.07 o 
   4  11   9     1677.17     1721.70     69.51 o 
   5  11   9      758.20      795.12     62.55 o 
   6  11   9      976.07      878.75     66.43 o 
   7  11   9      889.83      875.08     68.00 o 
   8  11   9      156.34      100.94     63.72 o 
   9  11   9      620.09      663.99     74.67 o 
  10  11   9      148.06      100.03     72.14 o 
  11  11   9      828.61      842.52     87.38 o 
  12  11   9      189.59      267.17    101.64 o 
  -4  12   9      267.70      178.68    138.53 o 
  -3  12   9     1329.84     1443.38    124.11 o 
  -2  12   9      165.62      108.41     81.34 o 
  -1  12   9     1859.77     2012.31     91.50 o 
   0  12   9      304.56      281.25     61.17 o 
   1  12   9     1456.05     1533.15     68.28 o 
   2  12   9     1136.12     1140.25     77.59 o 
   3  12   9     1093.09     1052.37     75.62 o 
   4  12   9     2893.68     2859.80     84.57 o 
   5  12   9       59.80       10.85     64.36 o 
   6  12   9     2421.72     2588.09     87.00 o 
   7  12   9       93.20      107.72     62.35 o 
   8  12   9      398.05      368.80     77.84 o 
   9  12   9      491.64      643.72     86.91 o 
  10  12   9       49.63       63.81     85.12 o 
  11  12   9      677.65      696.12     88.15 o 
  -3  13   9      146.27      259.38    199.86 o 
  -2  13   9      893.58      929.14    121.43 o 
  -1  13   9      739.88      655.64    115.96 o 
   0  13   9      321.10      257.78     74.78 o 
   1  13   9     1297.97     1376.11     79.99 o 
   2  13   9      134.15       87.59     64.12 o 
   3  13   9     1328.48     1286.50     84.39 o 
   4  13   9      421.63      529.67     76.60 o 
   5  13   9     1194.71     1245.78     75.16 o 
   6  13   9      533.78      567.54     68.44 o 
   7  13   9      352.39      340.39     69.57 o 
   8  13   9      349.35      324.57     80.85 o 
   9  13   9       44.86       41.63     85.41 o 
  10  13   9      794.98      928.21    100.08 o 
  11  13   9       87.72       -0.96    144.31 o 
  -1  14   9        7.88        1.98    111.80 o 
   0  14   9     1036.96     1126.32     90.67 o 
   1  14   9      140.42      126.23     80.21 o 
   2  14   9     1236.75     1200.60     94.10 o 
   3  14   9      587.11      671.71     84.85 o 
   4  14   9       58.69       54.54     73.28 o 
   5  14   9      903.02     1060.27     89.93 o 
   6  14   9        0.75      -26.89     79.58 o 
   7  14   9      684.14      870.79     79.48 o 
   8  14   9       80.60       38.59     81.88 o 
   9  14   9      572.88      682.91     88.34 o 
  10  14   9      248.34      384.87    103.42 o 
   0  15   9      511.18      467.38    204.62 o 
   1  15   9      297.87      301.18     87.39 o 
   2  15   9      640.32      645.17     92.77 o 
   3  15   9        7.37       -1.15     82.00 o 
   4  15   9      502.90      560.24     90.61 o 
   5  15   9        2.99       58.31    106.29 o 
   6  15   9      561.22      617.71    102.38 o 
   7  15   9      205.11      243.30     84.79 o 
   8  15   9      269.87      244.41     87.44 o 
   9  15   9      709.08      699.18    146.83 o 
   2  16   9       99.22       62.53     98.93 o 
   3  16   9      483.37      460.26    107.18 o 
   4  16   9      370.55      466.58     96.24 o 
   5  16   9      351.26      388.05    106.02 o 
   6  16   9      479.09      502.36    148.13 o 
   7  16   9        1.50       24.55    188.83 o 
  -5 -14  10      456.91      532.42    234.59 o 
  -4 -14  10       25.13      103.09    208.74 o 
  -3 -14  10      902.40      972.41    231.39 o 
  -6 -13  10      357.68      322.37    105.40 o 
  -5 -13  10      171.38      117.47     97.83 o 
  -4 -13  10      382.03      310.44    100.75 o 
  -3 -13  10      742.07      767.24    108.40 o 
  -2 -13  10      814.36      818.59    109.68 o 
  -1 -13  10     1272.29     1389.99    131.59 o 
   0 -13  10        8.84       -6.20     94.78 o 
   1 -13  10      833.19      823.27    109.96 o 
  -8 -12  10      445.59      641.96    108.20 o 
  -7 -12  10      352.45      364.66    100.72 o 
  -6 -12  10      600.85      727.28    104.64 o 
  -5 -12  10       94.84       82.90     92.61 o 
  -4 -12  10     1158.27     1444.64    111.71 o 
  -3 -12  10       55.03       96.46     89.87 o 
  -2 -12  10     1426.50     1415.86    109.68 o 
  -1 -12  10       67.68       99.90    102.51 o 
   0 -12  10      414.26      390.74     93.05 o 
   1 -12  10      644.29      700.18     92.61 o 
   2 -12  10      238.96      243.72     86.21 o 
  -9 -11  10      441.11      500.08    102.85 o 
  -8 -11  10      383.77      314.49     87.08 o 
  -7 -11  10     1142.11     1097.22     94.83 o 
  -6 -11  10       49.38       50.45     88.84 o 
  -5 -11  10     1430.04     1477.53    106.66 o 
  -4 -11  10      278.64      329.31     90.94 o 
  -3 -11  10     1580.71     1589.90    106.35 o 
  -2 -11  10      506.86      639.99    106.67 o 
  -1 -11  10      348.09      263.85    100.41 o 
   0 -11  10     2087.19     2338.82    116.96 o 
   1 -11  10        0.38       53.05     79.84 o 
   2 -11  10     1576.64     1671.37     91.68 o 
   3 -11  10      400.19      509.72     80.24 o 
   4 -11  10      538.94      417.18    232.23 o 
 -10 -10  10      611.98      850.38    105.28 o 
  -9 -10  10        7.16       19.08     80.28 o 
  -8 -10  10      880.63      846.62     89.77 o 
  -7 -10  10      415.15      546.20     83.29 o 
  -6 -10  10     1216.31     1018.71     85.68 o 
  -5 -10  10      845.20      898.12     82.36 o 
  -4 -10  10      346.72      275.16     81.54 o 
  -3 -10  10     1819.85     1850.07    125.63 o 
  -2 -10  10       15.49       -5.11     91.00 o 
  -1 -10  10     1251.71     1281.23     94.59 o 
   0 -10  10      586.29      664.35     86.17 o 
   1 -10  10     1677.10     1786.26     95.02 o 
   2 -10  10     1329.43     1295.97     90.86 o 
   3 -10  10      429.33      413.66     82.21 o 
   4 -10  10     1325.33     1504.26    122.63 o 
   5 -10  10        4.95       -9.09    145.89 o 
 -10  -9  10      452.56      529.69    117.45 o 
  -9  -9  10      671.55      654.78     85.13 o 
  -8  -9  10      604.95      625.95     81.27 o 
  -7  -9  10      197.88      114.88     73.29 o 
  -6  -9  10     2023.57     2126.09     93.93 o 
  -5  -9  10        0.37       16.38     84.70 o 
  -4  -9  10     2247.21     2365.76    103.64 o 
  -3  -9  10       68.95      120.96     73.28 o 
  -2  -9  10      318.87      304.43     75.10 o 
  -1  -9  10     3231.01     3317.68    112.87 o 
   0  -9  10      210.31      205.65     72.89 o 
   1  -9  10     1938.53     2101.79     94.03 o 
   2  -9  10       38.39       18.51     69.46 o 
   3  -9  10     2277.10     2427.89    111.30 o 
   4  -9  10      393.08      408.68     74.04 o 
   5  -9  10      717.30      783.00    111.60 o 
   6  -9  10      633.34      623.83    113.54 o 
 -11  -8  10      445.90      283.63    216.83 o 
 -10  -8  10      126.01      127.70    146.93 o 
  -9  -8  10      861.86      868.18     84.71 o 
  -8  -8  10        9.23       18.76     77.27 o 
  -7  -8  10     1900.62     1798.46     88.61 o 
  -6  -8  10      237.97      247.22     77.59 o 
  -5  -8  10     1467.74     1334.76     89.50 o 
  -4  -8  10     2309.87     2367.30     99.82 o 
  -3  -8  10      107.81       71.35     55.99 o 
  -2  -8  10     2477.59     2535.28     82.94 o 
  -1  -8  10       31.92       21.89     68.11 o 
   0  -8  10     2057.91     2125.78     84.30 o 
   1  -8  10      427.29      399.36     75.10 o 
   2  -8  10     3612.06     3515.65    103.02 o 
   3  -8  10     2100.26     2122.46     85.78 o 
   4  -8  10      214.15      236.63     67.50 o 
   5  -8  10     2015.69     1987.48    120.86 o 
   6  -8  10        2.76       23.80     97.80 o 
   7  -8  10     1104.46     1296.79    129.50 o 
 -11  -7  10       15.00       -2.35    142.72 o 
 -10  -7  10      853.66      875.46    135.57 o 
  -9  -7  10      409.67      488.75     71.92 o 
  -8  -7  10      940.43      909.77     72.63 o 
  -7  -7  10      843.81      988.42     78.15 o 
  -6  -7  10       34.38        1.71     65.20 o 
  -5  -7  10     3739.90     3911.70    110.71 o 
  -4  -7  10      335.39      359.08     56.56 o 
  -3  -7  10     1283.38     1333.80     67.09 o 
  -2  -7  10     2263.81     2153.59     74.59 o 
  -1  -7  10     3039.41     3131.83     99.29 o 
   0  -7  10      782.95      795.46     66.12 o 
   1  -7  10      469.56      413.04     68.13 o 
   2  -7  10     3399.88     3533.68     89.84 o 
   3  -7  10       77.44       67.40     57.11 o 
   4  -7  10     2344.77     2464.90     87.98 o 
   5  -7  10      399.04      343.64     68.39 o 
   6  -7  10     1034.48     1049.82    107.79 o 
   7  -7  10      995.63     1032.16    118.27 o 
   8  -7  10      312.78      443.49    156.15 o 
 -11  -6  10      804.68      826.14    131.74 o 
 -10  -6  10      349.78      367.43    103.74 o 
  -9  -6  10      125.03       60.07     61.45 o 
  -8  -6  10     1976.93     2047.40     81.84 o 
  -7  -6  10       91.64       26.02     66.38 o 
  -6  -6  10     2874.91     2764.59     90.74 o 
  -5  -6  10      508.51      489.29     62.74 o 
  -4  -6  10      560.97      584.23     50.72 o 
  -3  -6  10     4261.04     4128.37     68.50 o 
  -2  -6  10     2699.28     2603.52     63.01 o 
  -1  -6  10     5090.38     5041.84     80.30 o 
   0  -6  10      226.68      200.64     47.81 o 
   1  -6  10     4531.66     4858.41     97.24 o 
   2  -6  10      647.63      615.62     50.79 o 
   3  -6  10     1334.30     1386.56     69.14 o 
   4  -6  10     1840.66     1836.48     77.33 o 
   5  -6  10      236.65      344.38     64.90 o 
   6  -6  10     2181.60     2459.71    122.81 o 
   7  -6  10        7.85       21.71     94.82 o 
   8  -6  10     1470.83     1572.32    125.59 o 
   9  -6  10      352.21      384.21    161.31 o 
 -11  -5  10      924.30     1082.71    117.96 o 
 -10  -5  10       39.32       65.99     95.49 o 
  -9  -5  10     1931.14     1868.45    112.95 o 
  -8  -5  10      472.12      510.78     61.92 o 
  -7  -5  10     2658.90     2479.78     88.39 o 
  -6  -5  10     2832.45     3027.74     91.10 o 
  -5  -5  10      686.35      584.21     61.66 o 
  -4  -5  10     2549.87     2555.64     66.81 o 
  -3  -5  10      111.92      152.05     29.21 o 
  -2  -5  10     7154.17     7016.63     98.69 o 
  -1  -5  10      678.76      695.99     43.45 o 
   0  -5  10     5583.88     5510.21     91.46 o 
   1  -5  10     3191.83     3003.18     72.36 o 
   2  -5  10      117.17      109.99     35.17 o 
   3  -5  10     4064.42     3997.66     62.71 o 
   4  -5  10       43.42       71.98     46.42 o 
   5  -5  10     2677.45     2582.16    110.66 o 
   6  -5  10      852.77      798.95     94.96 o 
   7  -5  10     1420.82     1586.61    113.55 o 
   8  -5  10      968.80     1040.74    110.81 o 
   9  -5  10      285.23      244.55    107.26 o 
 -11  -4  10      194.31      211.18    103.72 o 
 -10  -4  10      548.95      538.67     99.63 o 
  -9  -4  10     1000.56     1102.82    100.94 o 
  -8  -4  10      358.82      320.16     52.43 o 
  -7  -4  10     6482.87     6460.93    117.70 o 
  -6  -4  10      272.33      276.17     59.18 o 
  -5  -4  10     2359.29     2274.40     76.39 o 
  -4  -4  10     2255.90     2256.13     60.77 o 
  -3  -4  10     3657.53     3677.05     69.51 o 
  -2  -4  10     2094.31     2021.30     44.39 o 
  -1  -4  10      710.70      711.61     34.98 o 
   0  -4  10     4870.33     4626.21     69.56 o 
   1  -4  10      151.87      136.71     24.23 o 
   2  -4  10     4566.76     4653.89     64.03 o 
   3  -4  10     1515.07     1452.54     46.85 o 
   4  -4  10     2937.13     2990.45     57.11 o 
   5  -4  10     1724.53     1611.35     64.96 o 
   6  -4  10      344.38      456.47     68.41 o 
   7  -4  10     2118.35     2062.32    114.66 o 
   8  -4  10       58.06       78.49     92.47 o 
   9  -4  10     1168.27     1045.61    116.04 o 
  10  -4  10      189.69      160.97    149.24 o 
 -11  -3  10      285.11      255.10    102.58 o 
 -10  -3  10     1487.90     1498.48    114.83 o 
  -9  -3  10        3.82       31.02     93.47 o 
  -8  -3  10     2738.43     2536.36    111.24 o 
  -7  -3  10     1069.43     1220.81     64.57 o 
  -6  -3  10     1887.33     1817.67     67.11 o 
  -5  -3  10     2472.72     2426.66     53.42 o 
  -4  -3  10     1865.00     1792.58     54.20 o 
  -3  -3  10     6568.43     6347.81     75.36 o 
  -2  -3  10        2.82       -1.33     25.36 o 
  -1  -3  10     7334.38     7018.47     87.74 o 
   0  -3  10     1615.47     1543.96     43.68 o 
   1  -3  10     2062.75     2134.17     58.01 o 
   2  -3  10     4875.40     4511.36     63.82 o 
   3  -3  10     1077.14     1078.29     39.86 o 
   4  -3  10     4467.87     4512.59     60.51 o 
   5  -3  10      489.15      519.07     45.86 o 
   6  -3  10     4721.63     4610.44     93.40 o 
   7  -3  10      249.91      224.00     66.15 o 
   8  -3  10     2907.51     3023.04    128.10 o 
   9  -3  10     1125.57     1243.23    114.10 o 
  10  -3  10      218.14      195.29    147.75 o 
 -11  -2  10     1111.76     1134.34    140.74 o 
 -10  -2  10      381.37      435.13     96.29 o 
  -9  -2  10      641.86      663.55     92.53 o 
  -8  -2  10     1293.94     1456.47     98.17 o 
  -7  -2  10      900.41      945.77     58.74 o 
  -6  -2  10      801.05      801.86     54.28 o 
  -5  -2  10      300.60      305.20     36.68 o 
  -4  -2  10     6163.60     6124.64     68.81 o 
  -3  -2  10      537.46      549.06     37.63 o 
  -2  -2  10     8444.40     8691.34     80.36 o 
  -1  -2  10     4262.39     4053.68     44.78 o 
   0  -2  10      534.92      520.90     33.55 o 
   1  -2  10     6569.65     6068.75     77.82 o 
   2  -2  10      131.71      138.67     31.79 o 
   3  -2  10     8980.61     8820.17     97.04 o 
   4  -2  10     1503.42     1287.85     41.62 o 
   5  -2  10     2289.26     2254.26     46.06 o 
   6  -2  10     1525.90     1457.71     51.36 o 
   7  -2  10      777.50      867.50     58.40 o 
   8  -2  10     2293.73     2348.88    104.67 o 
   9  -2  10       29.92      112.93    103.35 o 
  10  -2  10     1077.71     1079.58    158.65 o 
  11  -2  10       45.02       82.35    181.93 o 
 -11  -1  10      629.35      753.59    157.43 o 
 -10  -1  10      247.81      175.77     93.87 o 
  -9  -1  10     2089.31     2279.29    114.90 o 
  -8  -1  10        7.91      -23.75     76.35 o 
  -7  -1  10     1528.31     1544.31     88.83 o 
  -6  -1  10      141.53      185.51     37.94 o 
  -5  -1  10     4074.87     3984.99     61.45 o 
  -4  -1  10     4917.88     4598.44     67.28 o 
  -3  -1  10     4404.97     4487.13     67.16 o 
  -2  -1  10    15264.58    14851.84    220.86 o 
  -1  -1  10      235.67      232.69     20.16 o 
   0  -1  10     7827.41     7513.26     64.62 o 
   1  -1  10      858.76      864.12     34.82 o 
   2  -1  10     9263.40     9626.24    108.93 o 
   3  -1  10     4583.71     4251.22     67.14 o 
   4  -1  10     4997.19     4966.45     56.84 o 
   5  -1  10     9034.65     9148.13     74.24 o 
   6  -1  10       12.17       18.55     37.65 o 
   7  -1  10     2371.91     2302.32     62.44 o 
   8  -1  10     1157.26     1099.03     65.95 o 
   9  -1  10     1828.86     1859.53    118.20 o 
  10  -1  10     1008.22      996.80    156.20 o 
  11  -1  10      207.26      247.72    151.35 o 
 -11   0  10       30.97      -34.59    204.10 o 
 -10   0  10     1252.49     1238.01    109.71 o 
  -9   0  10      270.49      324.37     85.63 o 
  -8   0  10     2188.41     2101.35    103.82 o 
  -7   0  10     1456.80     1525.03     88.57 o 
  -6   0  10     1093.65     1129.53     61.03 o 
  -5   0  10     6698.67     6469.66     87.45 o 
  -4   0  10        2.18       31.55     44.73 o 
  -3   0  10    10442.24    10204.07     93.23 o 
  -2   0  10     1473.93     1343.89     39.90 o 
  -1   0  10     6079.42     6123.02     64.19 o 
   0   0  10     7747.41     7530.67     71.14 o 
   1   0  10      303.63      349.19     30.77 o 
   2   0  10     4901.45     4364.90     56.21 o 
   3   0  10       12.22        2.29     13.00 o 
   4   0  10     6739.80     6713.30     64.62 o 
   5   0  10     1902.61     1641.89     41.57 o 
   6   0  10     1143.72     1121.55     53.36 o 
   7   0  10      728.11      718.24     54.07 o 
   8   0  10      554.59      586.15     50.60 o 
   9   0  10     2096.13     2019.52    120.34 o 
  10   0  10       28.80       27.14     97.63 o 
  11   0  10     1466.28     1483.81    169.00 o 
 -10   1  10      558.67      712.82    123.71 o 
  -9   1  10      711.63      747.31     93.66 o 
  -8   1  10     2562.60     2606.30    109.53 o 
  -7   1  10       49.74       51.95     55.67 o 
  -6   1  10     4962.36     4971.67     97.06 o 
  -5   1  10       42.70       54.42     40.19 o 
  -4   1  10     6735.80     6578.33    100.40 o 
  -3   1  10     7255.41     7003.70     86.44 o 
  -2   1  10     4533.67     4640.10     73.77 o 
  -1   1  10     7470.13     7275.49    112.04 o 
   0   1  10      278.49      273.65     31.19 o 
   1   1  10     5743.59     5503.08     55.77 o 
   2   1  10     1354.38     1345.61     36.14 o 
   3   1  10     5092.09     5146.20     58.29 o 
   4   1  10     5187.17     4921.19     57.60 o 
   5   1  10      650.19      593.54     38.49 o 
   6   1  10     4443.47     4450.67     79.49 o 
   7   1  10      181.20      137.05     45.85 o 
   8   1  10     1642.35     1587.84     60.25 o 
   9   1  10       46.78       39.04     46.79 o 
  10   1  10     1003.27      968.09     95.72 o 
  11   1  10      582.75      576.69    112.35 o 
 -10   2  10       23.51        0.99    144.85 o 
  -9   2  10     2175.72     2286.74    113.81 o 
  -8   2  10      418.15      535.39     82.77 o 
  -7   2  10     2018.11     2113.59     82.60 o 
  -6   2  10     2146.44     2274.95     77.99 o 
  -5   2  10     3415.02     3424.32     71.67 o 
  -4   2  10     3337.79     3300.34     81.56 o 
  -3   2  10        9.36       30.55     44.37 o 
  -2   2  10     7634.27     7542.66    104.81 o 
  -1   2  10     1576.31     1440.10     57.63 o 
   0   2  10     3195.19     3123.08     70.70 o 
   1   2  10     2551.35     2286.27     42.24 o 
   2   2  10     1370.76     1344.42     51.16 o 
   3   2  10     8592.16     7767.21     79.55 o 
   4   2  10      178.38      179.56     36.78 o 
   5   2  10     3162.21     3068.74    129.37 o 
   6   2  10     1024.27      831.14     43.04 o 
   7   2  10     2108.60     1963.37     53.33 o 
   8   2  10      839.97      812.15     53.22 o 
   9   2  10     1083.45     1046.55     58.85 o 
  10   2  10     1093.66     1081.14    111.16 o 
  11   2  10       27.70       31.18     90.22 o 
  12   2  10      603.11      721.40    165.18 o 
 -10   3  10      889.17      871.81    245.90 o 
  -9   3  10      743.76      942.72    118.97 o 
  -8   3  10     1027.21      972.85    108.03 o 
  -7   3  10     2607.85     2679.54     89.88 o 
  -6   3  10      618.09      641.14     62.27 o 
  -5   3  10     7282.54     7331.33     80.01 o 
  -4   3  10      992.96      891.27     51.92 o 
  -3   3  10     3349.76     3337.49     72.00 o 
  -2   3  10     2720.86     2750.99     65.06 o 
  -1   3  10     1320.51     1293.28     46.95 o 
   0   3  10     8789.16     8346.93    169.57 o 
   1   3  10        3.36        3.25     32.73 o 
   2   3  10    20232.14    19490.26    158.54 o 
   3   3  10     1893.79     1905.03     62.06 o 
   4   3  10     3810.19     3753.88     80.49 o 
   5   3  10     3575.55     3297.97     59.09 o 
   6   3  10      318.31      301.34     42.62 o 
   7   3  10     2316.81     2436.60     63.18 o 
   8   3  10       40.08       39.20     43.36 o 
   9   3  10     1234.41     1315.81     62.30 o 
  10   3  10       73.71       95.38     84.15 o 
  11   3  10      433.60      410.20    108.41 o 
  12   3  10      353.45      327.00    119.91 o 
  -9   4  10       62.63      161.84    195.22 o 
  -8   4  10     1800.93     1701.32    115.27 o 
  -7   4  10       86.14      138.82     73.36 o 
  -6   4  10     4335.24     4244.89    106.22 o 
  -5   4  10     3358.99     3271.71     92.34 o 
  -4   4  10     1007.69      987.60     40.82 o 
  -3   4  10     4849.08     4577.43     52.00 o 
  -2   4  10      126.62      147.97     21.75 o 
  -1   4  10     9355.89     9089.44    111.90 o 
   0   4  10       32.32       35.71     30.53 o 
   1   4  10     3860.61     3569.82     63.47 o 
   2   4  10    11127.55    10677.32     96.34 o 
   3   4  10     3418.27     3383.22     81.80 o 
   4   4  10     3059.49     2833.02     64.83 o 
   5   4  10      716.58      630.68     44.19 o 
   6   4  10     2515.48     2612.92     66.37 o 
   7   4  10      125.43       68.77     43.10 o 
   8   4  10     2236.66     2221.88     65.70 o 
   9   4  10      572.82      558.35     60.00 o 
  10   4  10      479.64      380.61     63.74 o 
  11   4  10      810.49      915.48    120.80 o 
  12   4  10        2.27        6.43    118.34 o 
  -9   5  10     1552.08     1488.12    251.36 o 
  -8   5  10      694.92      747.27    131.99 o 
  -7   5  10     1164.05     1172.58     99.18 o 
  -6   5  10     3535.94     3491.03    107.95 o 
  -5   5  10        2.27       35.99     62.15 o 
  -4   5  10     7519.95     7545.92     74.08 o 
  -3   5  10      234.02      279.93     29.36 o 
  -2   5  10     9682.61     9378.81     74.20 o 
  -1   5  10     6544.08     5871.85    111.56 o 
   0   5  10     3049.91     2948.67     49.27 o 
   1   5  10    11502.09    11096.18     97.08 o 
   2   5  10      319.17      332.01     43.79 o 
   3   5  10     5654.81     5569.49     82.22 o 
   4   5  10     1575.15     1582.65     56.86 o 
   5   5  10     3535.05     3718.78     74.93 o 
   6   5  10     1584.19     1523.45     60.85 o 
   7   5  10      273.73      232.53     48.89 o 
   8   5  10     1493.66     1661.31     66.84 o 
   9   5  10        1.49       32.39     52.33 o 
  10   5  10     1439.75     1409.19     79.26 o 
  11   5  10       21.44        5.72    122.00 o 
  12   5  10      388.34      469.33    138.36 o 
  -8   6  10       99.66       76.24    127.77 o 
  -7   6  10     2637.02     2469.41    230.97 o 
  -6   6  10      386.73      445.64     87.33 o 
  -5   6  10     1333.24     1256.80     97.34 o 
  -4   6  10     2041.11     2073.46     55.15 o 
  -3   6  10     2209.14     2148.75     53.94 o 
  -2   6  10     5952.81     5759.50     74.79 o 
  -1   6  10      308.14      281.04     45.38 o 
   0   6  10     6730.13     6320.88     90.01 o 
   1   6  10      432.26      432.52     28.64 o 
   2   6  10     2976.68     2830.05     58.04 o 
   3   6  10     1830.86     1844.59     59.23 o 
   4   6  10     2161.41     2128.14     58.53 o 
   5   6  10     2718.27     2530.89     75.03 o 
   6   6  10       76.54      118.35     48.40 o 
   7   6  10     3095.22     3084.47     78.08 o 
   8   6  10      181.43      160.21     51.81 o 
   9   6  10     1899.47     1786.23     73.86 o 
  10   6  10      971.02      985.81     79.00 o 
  11   6  10      483.02      416.20     75.64 o 
  12   6  10      750.14      772.82    152.63 o 
  13   6  10        0.62      -32.34    214.21 o 
  -8   7  10     1631.02     1610.55    223.73 o 
  -7   7  10     1006.92     1113.30    139.66 o 
  -6   7  10     1096.25      961.97    129.35 o 
  -5   7  10     2399.68     2346.98    112.95 o 
  -4   7  10       57.97       66.62     64.93 o 
  -3   7  10     3124.63     3034.83     63.55 o 
  -2   7  10      408.89      434.75     41.70 o 
  -1   7  10     3453.43     3281.92     73.11 o 
   0   7  10     4509.01     4572.37     83.41 o 
   1   7  10     1351.33     1317.07     58.48 o 
   2   7  10     2752.43     2522.87     70.21 o 
   3   7  10       16.41       26.10     40.03 o 
   4   7  10     4558.87     4426.11     76.86 o 
   5   7  10      952.91      969.36     55.92 o 
   6   7  10     1230.51     1257.67     60.44 o 
   7   7  10     1464.68     1459.86     67.05 o 
   8   7  10      234.88      185.78     55.97 o 
   9   7  10     2046.86     2210.69     79.86 o 
  10   7  10       16.69       16.09     61.29 o 
  11   7  10      825.90      792.87     78.04 o 
  12   7  10       89.90       72.29    112.41 o 
  13   7  10      365.83      416.72    227.55 o 
  -7   8  10       48.00      -33.03    128.22 o 
  -6   8  10     1652.43     1720.70    152.19 o 
  -5   8  10       13.91       28.45    111.25 o 
  -4   8  10     1939.50     1910.78     90.92 o 
  -3   8  10      192.27      219.12     49.24 o 
  -2   8  10     1082.06     1034.16     48.90 o 
  -1   8  10     3020.18     3193.60     76.03 o 
   0   8  10       39.52       39.94     47.89 o 
   1   8  10     4669.39     4495.85     85.26 o 
   2   8  10      286.76      313.79     56.45 o 
   3   8  10     1721.17     1540.63     44.93 o 
   4   8  10      273.99      301.79     41.47 o 
   5   8  10     2446.52     2276.81     61.97 o 
   6   8  10     3213.06     3176.79     80.35 o 
   7   8  10       38.45       16.33     53.40 o 
   8   8  10     2532.18     2601.61     77.48 o 
   9   8  10      111.33      135.86     56.44 o 
  10   8  10      667.74      689.46     66.47 o 
  11   8  10      583.44      622.09     69.77 o 
  12   8  10      136.87      142.93    114.44 o 
  -7   9  10     1038.39      935.69    223.36 o 
  -6   9  10      427.23      490.96    137.67 o 
  -5   9  10      785.68      635.55    135.03 o 
  -4   9  10     1178.16     1334.38    140.11 o 
  -3   9  10      247.20      190.32     62.57 o 
  -2   9  10     3231.05     3319.25     69.28 o 
  -1   9  10      114.28       99.80     50.20 o 
   0   9  10     2683.90     2507.60     73.89 o 
   1   9  10     2109.70     2119.18     71.00 o 
   2   9  10      882.00      796.08     65.25 o 
   3   9  10     1569.76     1629.21     64.23 o 
   4   9  10      320.87      306.92     51.88 o 
   5   9  10     3164.29     3115.83     70.17 o 
   6   9  10      212.50      313.78     48.55 o 
   7   9  10     1404.35     1309.46     62.09 o 
   8   9  10      672.05      695.31     61.15 o 
   9   9  10      580.44      430.65     62.66 o 
  10   9  10      187.35      208.73     63.19 o 
  11   9  10       27.24      -27.43     65.34 o 
  12   9  10      873.93      879.75     94.58 o 
  -6  10  10       86.93       54.54    200.40 o 
  -5  10  10      931.21      978.32    149.87 o 
  -4  10  10       63.07      111.60    126.32 o 
  -3  10  10     2103.70     2116.42    125.20 o 
  -2  10  10     1282.34     1300.68     62.66 o 
  -1  10  10     1333.99     1272.06     62.66 o 
   0  10  10     1571.69     1688.70     71.14 o 
   1  10  10      439.16      408.50     56.85 o 
   2  10  10     2400.68     2293.36     83.89 o 
   3  10  10       84.19       76.73     50.07 o 
   4  10  10     4205.31     4125.29     88.57 o 
   5  10  10      680.14      700.08     60.75 o 
   6  10  10      836.10      803.34     56.67 o 
   7  10  10     2540.17     2611.01     76.09 o 
   8  10  10       17.53       26.19     57.43 o 
   9  10  10     1261.10     1327.46     74.29 o 
  10  10  10        5.20      -17.07     69.67 o 
  11  10  10      581.04      580.57     73.58 o 
  12  10  10      418.19      521.51    102.92 o 
  -5  11  10      561.11      675.02    155.76 o 
  -4  11  10      139.88      130.36    140.39 o 
  -3  11  10     1631.55     1706.80    126.79 o 
  -2  11  10       83.82       66.95     98.64 o 
  -1  11  10     1138.92     1255.55     65.03 o 
   0  11  10        6.97       -8.24     57.96 o 
   1  11  10     1154.85     1163.22     76.06 o 
   2  11  10      393.04      467.00     66.76 o 
   3  11  10     1431.79     1266.99     65.49 o 
   4  11  10     1246.30     1308.13     68.31 o 
   5  11  10      208.07       98.34     55.90 o 
   6  11  10     1008.60     1057.76     70.84 o 
   7  11  10       17.80       41.01     64.75 o 
   8  11  10     1501.22     1549.48     84.15 o 
   9  11  10      477.54      515.41     69.18 o 
  10  11  10      322.48      270.04     68.82 o 
  11  11  10      736.98      900.69     80.43 o 
  12  11  10       37.93       47.98     87.76 o 
  -4  12  10     1598.92     1479.35    237.44 o 
  -3  12  10      111.82      132.67    108.64 o 
  -2  12  10     1411.20     1271.75    122.14 o 
  -1  12  10      234.65      213.02     72.39 o 
   0  12  10      963.12      914.98     72.03 o 
   1  12  10     1002.49     1104.08     67.64 o 
   2  12  10      140.68       60.65     67.84 o 
   3  12  10     2782.07     2943.30     99.58 o 
   4  12  10       40.34        8.24     57.97 o 
   5  12  10     1794.89     1851.07     79.29 o 
   6  12  10      654.32      665.14     68.90 o 
   7  12  10      787.82      855.45     73.08 o 
   8  12  10     1386.58     1523.77     93.22 o 
   9  12  10       37.12       -2.51     75.58 o 
  10  12  10      966.66     1094.78     90.15 o 
  11  12  10       60.68       94.82     90.86 o 
  -2  13  10      701.87      706.34    124.06 o 
  -1  13  10      143.82       81.23    109.04 o 
   0  13  10      927.11      942.78     84.36 o 
   1  13  10       64.93       67.56     66.55 o 
   2  13  10     1379.15     1421.47     74.37 o 
   3  13  10      521.55      576.03     77.58 o 
   4  13  10      312.63      274.24     74.07 o 
   5  13  10     1490.06     1584.62     80.50 o 
   6  13  10       70.15       11.96     69.87 o 
   7  13  10     1326.84     1361.54     81.84 o 
   8  13  10       45.35       12.24     77.65 o 
   9  13  10      507.12      580.25     84.57 o 
  10  13  10      276.65      297.88     84.11 o 
  11  13  10      257.17      186.62    147.56 o 
  -1  14  10      559.05      620.14    202.31 o 
   0  14  10      495.58      409.04     86.74 o 
   1  14  10      743.52      693.42     90.36 o 
   2  14  10     1201.99     1336.95     86.88 o 
   3  14  10       84.95       41.49     79.14 o 
   4  14  10      884.05     1005.12     88.56 o 
   5  14  10      209.05      143.33     79.11 o 
   6  14  10     1118.84     1195.51     93.46 o 
   7  14  10      325.56      387.32     76.14 o 
   8  14  10      215.51      244.54     83.71 o 
   9  14  10      599.02      735.85     89.29 o 
  10  14  10       79.73       68.78    138.86 o 
   0  15  10        2.78       30.81    199.90 o 
   1  15  10     1074.36     1116.06    110.69 o 
   2  15  10       54.56       35.18     87.76 o 
   3  15  10      562.22      623.78     92.85 o 
   4  15  10      105.81      103.64     85.33 o 
   5  15  10      307.08      307.77     98.38 o 
   6  15  10      456.32      466.44     90.89 o 
   7  15  10       94.38       17.16     85.30 o 
   8  15  10      432.70      577.30    136.51 o 
   9  15  10       10.43      -18.11    184.07 o 
   3  16  10      440.07      359.04    151.67 o 
   4  16  10      154.86       69.77    122.27 o 
   5  16  10      741.64      990.73    161.84 o 
   6  16  10       14.89       80.89    194.93 o 
   7  16  10      386.64      314.79    202.27 o 
  -5 -13  11       93.12       -9.83    218.09 o 
  -4 -13  11      789.61      902.26    134.72 o 
  -3 -13  11       24.85       -2.55    118.16 o 
  -2 -13  11     1283.67     1440.44    140.59 o 
  -1 -13  11       55.95      160.17    102.70 o 
   0 -13  11      422.24      441.49    104.99 o 
  -7 -12  11      872.52      936.45    113.31 o 
  -6 -12  11        0.23      -41.51    114.74 o 
  -5 -12  11     1381.36     1519.00    119.68 o 
  -4 -12  11      101.41      154.41     97.02 o 
  -3 -12  11      599.38      522.52    100.46 o 
  -2 -12  11      520.70      659.12    101.95 o 
  -1 -12  11      685.05      576.02    100.25 o 
   0 -12  11      676.92      583.46    101.93 o 
   1 -12  11       31.94       31.01     93.08 o 
   2 -12  11     1128.06     1194.49    127.39 o 
  -9 -11  11        0.87       43.11    110.96 o 
  -8 -11  11      889.04      865.62    109.73 o 
  -7 -11  11      334.79      393.20    100.26 o 
  -6 -11  11      345.77      291.24     95.03 o 
  -5 -11  11      771.62      816.80    101.50 o 
  -4 -11  11      396.16      308.62     94.41 o 
  -3 -11  11     1124.36     1085.06    124.22 o 
  -2 -11  11       59.29       80.88     99.62 o 
  -1 -11  11      741.55      768.33    138.38 o 
   0 -11  11      287.71      347.06     93.50 o 
   1 -11  11      906.86      909.43    103.01 o 
   2 -11  11      628.99      670.11    102.11 o 
   3 -11  11      228.25      231.27     73.55 o 
   4 -11  11      596.55      502.30    231.25 o 
  -9 -10  11      383.40      276.54    108.78 o 
  -8 -10  11      292.91      360.98     97.34 o 
  -7 -10  11       85.54       16.16     89.87 o 
  -6 -10  11     1382.45     1517.41    109.57 o 
  -5 -10  11        3.78       24.85    100.01 o 
  -4 -10  11     1223.28     1186.56    117.48 o 
  -3 -10  11      190.40      298.45     98.99 o 
  -2 -10  11     1359.59     1417.34     99.22 o 
  -1 -10  11      876.75      866.30     92.34 o 
   0 -10  11      744.82      731.50     91.35 o 
   1 -10  11     2777.14     2944.79    123.24 o 
   2 -10  11       11.15       17.85     77.39 o 
   3 -10  11     1457.99     1549.88     94.02 o 
   4 -10  11      193.79      197.17    104.33 o 
   5 -10  11      426.06      296.04    238.72 o 
 -10  -9  11       91.07       54.80    199.70 o 
  -9  -9  11      567.65      639.89     87.37 o 
  -8  -9  11        0.32       14.10     76.27 o 
  -7  -9  11      925.91      942.95     85.87 o 
  -6  -9  11      166.86      318.86     85.73 o 
  -5  -9  11      935.26      964.23    111.02 o 
  -4  -9  11     1127.04     1255.89    112.54 o 
  -3  -9  11      891.22      811.14     86.91 o 
  -2  -9  11     1437.85     1357.77     91.94 o 
  -1  -9  11      121.72      102.25     75.54 o 
   0  -9  11     3443.85     3492.90    118.79 o 
   1  -9  11       90.66       39.62     77.80 o 
   2  -9  11     1543.89     1519.12     89.79 o 
   3  -9  11      624.75      637.72     75.99 o 
   4  -9  11      288.31      335.57     76.24 o 
   5  -9  11     1062.04     1085.39    117.93 o 
 -10  -8  11      881.51     1025.29    167.87 o 
  -9  -8  11       44.13       75.46     76.06 o 
  -8  -8  11      580.21      468.15     77.96 o 
  -7  -8  11      911.65     1082.71     82.53 o 
  -6  -8  11      567.72      453.65     80.81 o 
  -5  -8  11     2508.04     2587.46    105.96 o 
  -4  -8  11      225.50      176.27     71.05 o 
  -3  -8  11     1849.39     1958.47     93.57 o 
  -2  -8  11      336.41      340.45     73.07 o 
  -1  -8  11     1648.14     1776.16     93.93 o 
   0  -8  11     1730.28     1721.10     80.42 o 
   1  -8  11     1113.49      985.69     75.58 o 
   2  -8  11     2650.03     2730.39     96.92 o 
   3  -8  11        9.73       -2.99     65.47 o 
   4  -8  11     1710.63     1777.36     87.91 o 
   5  -8  11      497.57      561.66     87.52 o 
   6  -8  11      929.36     1070.26    117.85 o 
 -10  -7  11      392.39      534.24    131.58 o 
  -9  -7  11      361.50      301.99     70.43 o 
  -8  -7  11     1560.26     1525.57     82.76 o 
  -7  -7  11      159.11      107.20     70.02 o 
  -6  -7  11     2490.76     2602.47     94.65 o 
  -5  -7  11      444.18      489.95     74.83 o 
  -4  -7  11     3974.04     3950.94     93.72 o 
  -3  -7  11      328.67      317.07     56.18 o 
  -2  -7  11      958.67      873.36     53.29 o 
  -1  -7  11     3737.80     3530.11     90.92 o 
   0  -7  11      104.35       90.84     51.34 o 
   1  -7  11     2939.10     3006.08     90.84 o 
   2  -7  11      188.39      179.54     63.63 o 
   3  -7  11     1820.16     1791.50     86.20 o 
   4  -7  11     2218.87     2201.00     87.69 o 
   5  -7  11      926.77     1009.52     77.07 o 
   6  -7  11     1783.03     1781.55    124.06 o 
   7  -7  11        5.90       47.63    107.72 o 
 -11  -6  11      781.08      827.09    161.34 o 
 -10  -6  11       44.14       27.84    101.23 o 
  -9  -6  11     1349.55     1310.58    130.96 o 
  -8  -6  11      195.22      258.10     64.32 o 
  -7  -6  11     1491.30     1446.66     84.09 o 
  -6  -6  11     1887.65     2085.89     87.06 o 
  -5  -6  11     1032.61      947.71     69.82 o 
  -4  -6  11      871.97      893.18     56.44 o 
  -3  -6  11      129.59      119.38     49.86 o 
  -2  -6  11     4640.95     4666.30     77.64 o 
  -1  -6  11      657.47      672.16     48.09 o 
   0  -6  11     3450.69     3425.59     79.47 o 
   1  -6  11     1829.85     1751.52     74.87 o 
   2  -6  11      495.20      537.49     53.14 o 
   3  -6  11     4307.26     4303.48    104.61 o 
   4  -6  11      226.37      156.00     61.12 o 
   5  -6  11     3970.16     4048.96    141.07 o 
   6  -6  11      308.73      287.00     93.67 o 
   7  -6  11      779.89      899.13    111.05 o 
   8  -6  11      800.33      713.93    115.09 o 
 -11  -5  11       33.01       55.29    140.58 o 
 -10  -5  11      907.41      852.95    110.89 o 
  -9  -5  11      652.12      777.70    102.22 o 
  -8  -5  11      828.82      797.70     79.08 o 
  -7  -5  11     1378.14     1459.98     82.82 o 
  -6  -5  11      234.75      204.79     62.81 o 
  -5  -5  11     3006.64     3045.37     88.51 o 
  -4  -5  11       13.10       14.68     48.01 o 
  -3  -5  11     2862.08     2754.84     67.87 o 
  -2  -5  11     2522.37     2478.24     55.28 o 
  -1  -5  11      957.16      983.43     43.50 o 
   0  -5  11     6091.43     5810.16     92.18 o 
   1  -5  11      474.80      512.62     53.16 o 
   2  -5  11     2987.38     3066.92     60.42 o 
   3  -5  11      438.35      414.38     45.92 o 
   4  -5  11     3667.11     3791.07     89.13 o 
   5  -5  11     1866.00     1712.73     95.93 o 
   6  -5  11     1084.48     1213.74    103.08 o 
   7  -5  11     1605.04     1533.72    114.50 o 
   8  -5  11       78.33      101.90    101.13 o 
   9  -5  11     1226.19     1288.10    175.54 o 
 -11  -4  11      212.20      160.68    120.18 o 
 -10  -4  11      638.25      752.61    108.29 o 
  -9  -4  11       55.54      -26.88     89.15 o 
  -8  -4  11     1455.84     1467.87     75.59 o 
  -7  -4  11      281.28      411.33     61.11 o 
  -6  -4  11     3667.64     3576.47     93.96 o 
  -5  -4  11      706.89      755.42     63.18 o 
  -4  -4  11     1205.36     1190.31     54.18 o 
  -3  -4  11     6265.48     5980.35     85.03 o 
  -2  -4  11        3.12       13.74     29.95 o 
  -1  -4  11     6325.73     5818.76     76.30 o 
   0  -4  11      634.04      588.58     45.66 o 
   1  -4  11     9155.62     9129.50    145.72 o 
   2  -4  11     5221.74     5061.40     79.76 o 
   3  -4  11      568.87      573.17     41.67 o 
   4  -4  11     4349.60     4117.74     76.56 o 
   5  -4  11        1.91        5.42     65.82 o 
   6  -4  11     2118.81     1989.86     98.90 o 
   7  -4  11       72.13       95.84    100.25 o 
   8  -4  11     1319.23     1277.31    132.47 o 
   9  -4  11      288.89      287.47    119.44 o 
  10  -4  11      165.25      173.74    206.15 o 
 -11  -3  11     1046.54     1079.15    131.48 o 
 -10  -3  11       95.92      160.35     97.56 o 
  -9  -3  11      938.89      918.23     99.38 o 
  -8  -3  11      482.82      622.79     87.97 o 
  -7  -3  11      617.23      669.44     60.30 o 
  -6  -3  11     3358.70     3293.66     82.99 o 
  -5  -3  11      179.25      159.39     53.97 o 
  -4  -3  11     5126.99     5252.58     79.43 o 
  -3  -3  11     1229.03     1132.04     47.28 o 
  -2  -3  11     3967.73     3841.07     61.86 o 
  -1  -3  11     2043.47     2022.84     37.46 o 
   0  -3  11     4941.00     5029.59     86.31 o 
   1  -3  11     6376.75     6166.75     87.98 o 
   2  -3  11      581.47      578.06     41.86 o 
   3  -3  11     6555.88     6384.41     67.60 o 
   4  -3  11      385.46      346.49     36.08 o 
   5  -3  11     3768.27     3732.80     67.07 o 
   6  -3  11     1392.79     1266.38     70.92 o 
   7  -3  11     1847.80     1907.91    113.69 o 
   8  -3  11     2259.81     2164.08    138.74 o 
   9  -3  11       12.66       60.06    114.82 o 
  10  -3  11      838.11      766.61    215.15 o 
 -11  -2  11      498.01      510.06    156.36 o 
 -10  -2  11      506.10      444.73     99.94 o 
  -9  -2  11     1391.38     1537.63    109.51 o 
  -8  -2  11      174.31      117.67     81.98 o 
  -7  -2  11     3120.44     3088.53     82.27 o 
  -6  -2  11      743.90      813.60     58.11 o 
  -5  -2  11     2777.74     2750.40     58.86 o 
  -4  -2  11     3901.76     3806.91     60.97 o 
  -3  -2  11     3325.56     3453.75     59.65 o 
  -2  -2  11    10526.14    10506.46     75.66 o 
  -1  -2  11        8.25        9.35     22.06 o 
   0  -2  11     7702.48     7255.33     77.04 o 
   1  -2  11     2017.57     1965.89     46.55 o 
   2  -2  11     5055.19     5254.07     68.66 o 
   3  -2  11     2894.43     2618.49     53.50 o 
   4  -2  11      213.97      221.98     35.26 o 
   5  -2  11     1841.84     1800.33     54.95 o 
   6  -2  11      324.31      368.91     60.56 o 
   7  -2  11     3220.72     2992.68     91.92 o 
   8  -2  11      166.32      105.02    101.61 o 
   9  -2  11     1087.52     1100.41    126.29 o 
  10  -2  11      576.74      489.83    156.68 o 
  11  -2  11      354.16      288.24    204.58 o 
 -11  -1  11       11.91       28.77    206.13 o 
 -10  -1  11     1650.50     1688.51    116.99 o 
  -9  -1  11      318.95      379.98     91.97 o 
  -8  -1  11     1302.72     1336.69     97.78 o 
  -7  -1  11      782.02      841.25     83.23 o 
  -6  -1  11     1914.15     1919.38     90.36 o 
  -5  -1  11     2250.09     2072.97     51.68 o 
  -4  -1  11      254.42      246.50     35.59 o 
  -3  -1  11     5945.46     5637.42     76.48 o 
  -2  -1  11     1001.22      927.31     33.14 o 
  -1  -1  11     6295.84     6161.72     57.12 o 
   0  -1  11     1367.85     1296.01     37.51 o 
   1  -1  11     1654.50     1755.69     45.99 o 
   2  -1  11     9286.99     8627.31     77.93 o 
   3  -1  11      872.22      884.67     43.23 o 
   4  -1  11     8022.95     8124.11    103.23 o 
   5  -1  11     1742.62     1570.38     41.94 o 
   6  -1  11     1632.20     1644.93     54.81 o 
   7  -1  11     1127.45     1073.70     62.69 o 
   8  -1  11      212.57      244.55     73.21 o 
   9  -1  11     1887.07     1699.07    168.28 o 
  10  -1  11        2.35       44.70    138.07 o 
  11  -1  11      660.86      591.35    206.32 o 
 -10   0  11      909.70     1170.05    110.41 o 
  -9   0  11      709.02      618.44     97.62 o 
  -8   0  11     2508.91     2653.54    112.80 o 
  -7   0  11      197.75      211.91     74.82 o 
  -6   0  11     4147.90     4083.01    133.40 o 
  -5   0  11      408.41      486.40     46.30 o 
  -4   0  11     6608.44     6573.83    101.02 o 
  -3   0  11     3191.74     2994.35     54.51 o 
  -2   0  11      351.69      382.21     33.82 o 
  -1   0  11     7012.70     6727.10     97.56 o 
   0   0  11       62.56       70.65     21.63 o 
   1   0  11     4194.46     3867.28     57.66 o 
   2   0  11      406.88      394.87     33.71 o 
   3   0  11     3848.05     3616.05    123.41 o 
   4   0  11     3159.59     2816.52     47.45 o 
   5   0  11     1587.54     1654.57     43.26 o 
   6   0  11     1129.14     1140.45     53.25 o 
   7   0  11      542.72      612.92     55.21 o 
   8   0  11     1280.60     1303.91     59.33 o 
   9   0  11      231.29      184.95     95.39 o 
  10   0  11     1207.13     1174.82    159.13 o 
  11   0  11      398.71      353.38    153.65 o 
 -10   1  11       68.16       16.85    143.19 o 
  -9   1  11     1697.51     1772.89    110.91 o 
  -8   1  11      144.26      238.00     81.68 o 
  -7   1  11     3142.52     2860.11    107.36 o 
  -6   1  11     1783.10     1708.21     62.30 o 
  -5   1  11     1694.01     1816.59     60.18 o 
  -4   1  11     5636.48     5529.81     95.01 o 
  -3   1  11       84.51      119.79     44.80 o 
  -2   1  11     7081.81     7117.27     99.78 o 
  -1   1  11      358.53      303.07     50.32 o 
   0   1  11     6646.11     6206.13     72.43 o 
   1   1  11     5776.52     5355.63     82.30 o 
   2   1  11     2729.13     2387.43    100.05 o 
   3   1  11     6580.37     5775.50     64.15 o 
   4   1  11        9.26       16.25     28.11 o 
   5   1  11     4690.58     4654.32     67.32 o 
   6   1  11      341.68      289.15     42.03 o 
   7   1  11     2064.25     2077.30     66.27 o 
   8   1  11      379.88      327.09     53.14 o 
   9   1  11      294.67      277.26     55.50 o 
  10   1  11     1013.96      985.21    149.26 o 
  11   1  11       31.48       77.42    144.61 o 
 -10   2  11      850.89      799.79    224.58 o 
  -9   2  11      680.80      865.33    119.55 o 
  -8   2  11     1023.24     1092.71     96.20 o 
  -7   2  11     2353.79     2465.70    104.54 o 
  -6   2  11       11.97       46.16     55.76 o 
  -5   2  11     5294.37     5194.71     86.25 o 
  -4   2  11      536.66      506.51     65.68 o 
  -3   2  11     3221.58     3287.13     85.08 o 
  -2   2  11     3619.57     3392.75     82.33 o 
  -1   2  11     1849.25     1851.65     66.38 o 
   0   2  11     7133.51     6969.91    112.15 o 
   1   2  11     2255.92     2333.58     46.61 o 
   2   2  11      679.92      654.18     47.49 o 
   3   2  11       12.52       15.43     33.63 o 
   4   2  11     3668.54     3645.50     56.60 o 
   5   2  11      504.92      475.03     40.67 o 
   6   2  11     2476.52     2343.29     69.41 o 
   7   2  11     1479.44     1468.33     51.27 o 
   8   2  11      329.35      319.08     49.24 o 
   9   2  11     1612.63     1679.98     66.38 o 
  10   2  11        7.31       10.95     90.11 o 
  11   2  11     1014.08      955.59    127.25 o 
  -9   3  11      100.28      158.93    126.41 o 
  -8   3  11     2401.15     2663.62    170.94 o 
  -7   3  11       39.03       79.54     69.48 o 
  -6   3  11     2379.48     2451.01     92.84 o 
  -5   3  11     2653.12     2691.14     62.05 o 
  -4   3  11     2214.36     2216.94     84.48 o 
  -3   3  11     5666.66     5346.44     97.73 o 
  -2   3  11     1145.31     1209.95     55.13 o 
  -1   3  11    10009.84     9642.67    107.22 o 
   0   3  11      393.60      268.54     36.19 o 
   1   3  11    11165.03    10733.48    101.38 o 
   2   3  11      796.32      730.48     56.34 o 
   3   3  11     4294.30     4522.99     88.23 o 
   4   3  11     4678.53     4425.73     79.62 o 
   5   3  11        7.99        7.73     39.35 o 
   6   3  11     4150.29     4239.78     74.71 o 
   7   3  11      240.95      182.84     44.52 o 
   8   3  11     1568.21     1540.70     63.23 o 
   9   3  11      782.56      769.44     58.46 o 
  10   3  11      862.66      789.65     94.54 o 
  11   3  11     1379.20     1376.80    127.94 o 
  12   3  11       56.63      111.40    119.67 o 
  -9   4  11     1375.92     1492.76    263.59 o 
  -8   4  11      818.59      922.36    138.48 o 
  -7   4  11     1165.12     1134.67    105.20 o 
  -6   4  11     2714.37     2691.08    118.01 o 
  -5   4  11       82.68       76.58     60.23 o 
  -4   4  11     5666.27     5590.58     72.25 o 
  -3   4  11       27.93       57.06     34.38 o 
  -2   4  11     4694.67     4645.57     65.74 o 
  -1   4  11     1427.78     1176.02     73.60 o 
   0   4  11     2400.64     2243.57     69.44 o 
   1   4  11     3241.76     3278.21     73.26 o 
   2   4  11     1042.69      990.64     55.10 o 
   3   4  11     6747.64     6341.67     97.18 o 
   4   4  11       66.10       75.27     45.58 o 
   5   4  11     2987.30     3027.64     65.24 o 
   6   4  11      561.05      516.44     50.04 o 
   7   4  11      809.61      752.77     53.91 o 
   8   4  11     2451.30     2489.70     70.75 o 
   9   4  11      336.50      328.22     61.08 o 
  10   4  11     2512.74     2654.25     82.12 o 
  11   4  11      174.02       74.88    108.32 o 
  12   4  11      642.65      578.52    160.18 o 
  -8   5  11      113.51       97.67    201.32 o 
  -7   5  11     2675.31     2709.82    109.23 o 
  -6   5  11      134.42      160.17     71.09 o 
  -5   5  11     2882.91     2856.63    102.03 o 
  -4   5  11     1332.76     1341.16     49.41 o 
  -3   5  11     4192.80     4013.48     62.19 o 
  -2   5  11     3967.64     3545.19     50.16 o 
  -1   5  11      288.00      237.45     42.81 o 
   0   5  11     4099.92     3925.19     59.57 o 
   1   5  11      216.65      198.46     35.87 o 
   2   5  11     5448.06     5119.39    103.00 o 
   3   5  11     3855.18     3708.66     91.85 o 
   4   5  11     1272.60     1339.86     58.08 o 
   5   5  11     3249.77     3120.70     68.22 o 
   6   5  11      110.57       87.50     47.14 o 
   7   5  11     2876.92     3010.24     76.63 o 
   8   5  11      131.17      121.08     50.71 o 
   9   5  11     1885.23     1960.79     74.74 o 
  10   5  11     1130.23     1117.59     79.63 o 
  11   5  11      479.32      456.49    108.75 o 
  12   5  11      522.60      554.87    149.54 o 
  -8   6  11     1149.99     1043.97    150.16 o 
  -7   6  11      918.90      940.21    130.16 o 
  -6   6  11     1118.82     1108.43    101.15 o 
  -5   6  11     1497.83     1405.57    105.26 o 
  -4   6  11      450.54      369.89     68.45 o 
  -3   6  11     4067.46     3960.53     72.06 o 
  -2   6  11       30.12       30.74     37.18 o 
  -1   6  11     2246.95     2238.42     73.65 o 
   0   6  11     1615.92     1592.24     60.78 o 
   1   6  11      944.11      925.55     54.52 o 
   2   6  11     1691.22     1755.45     51.04 o 
   3   6  11      317.57      337.69     54.44 o 
   4   6  11     4016.65     3793.85     73.91 o 
   5   6  11       52.32       45.21     51.54 o 
   6   6  11     3098.94     3001.79     77.52 o 
   7   6  11      657.60      674.53     57.64 o 
   8   6  11     1803.38     1597.46     70.64 o 
   9   6  11     1899.28     1909.44     77.21 o 
  10   6  11       42.82       47.53     68.12 o 
  11   6  11     1196.06     1366.20     90.52 o 
  12   6  11        2.70       -1.09    136.24 o 
  -8   7  11     1061.19     1141.56    212.17 o 
  -7   7  11      128.14      132.44    126.33 o 
  -6   7  11     2563.17     2537.99    163.15 o 
  -5   7  11       23.38       28.53     85.15 o 
  -4   7  11     1255.72     1206.82     82.39 o 
  -3   7  11      433.06      474.71     51.37 o 
  -2   7  11     1142.24     1135.07     57.82 o 
  -1   7  11     3667.75     3501.36     78.65 o 
   0   7  11      502.05      562.84     53.23 o 
   1   7  11     3363.39     3229.05     77.22 o 
   2   7  11       74.75       65.96     46.35 o 
   3   7  11     3517.38     3495.16     77.55 o 
   4   7  11     1578.71     1768.16     61.00 o 
   5   7  11      931.74      935.24     58.89 o 
   6   7  11     2388.35     2512.00     83.25 o 
   7   7  11      227.27      129.13     53.37 o 
   8   7  11     2010.79     2113.99     79.42 o 
   9   7  11       33.19       78.23     59.71 o 
  10   7  11     1245.38     1205.88     77.02 o 
  11   7  11      343.35      327.16     78.03 o 
  12   7  11      269.75      255.11    114.87 o 
  -7   8  11     1309.51     1187.18    218.47 o 
  -6   8  11      490.84      492.27    130.60 o 
  -5   8  11     1310.93     1162.09    139.70 o 
  -4   8  11      441.80      538.00     77.46 o 
  -3   8  11       65.52       53.32     48.84 o 
  -2   8  11     2150.21     2128.22     67.21 o 
  -1   8  11        6.30       35.26     47.63 o 
   0   8  11     3209.11     2961.49     77.47 o 
   1   8  11      688.86      690.26     55.77 o 
   2   8  11     1634.52     1541.56     66.22 o 
   3   8  11      616.26      642.60     50.88 o 
   4   8  11      444.90      553.08     51.95 o 
   5   8  11     5468.48     5083.11     95.67 o 
   6   8  11       15.62       26.10     51.77 o 
   7   8  11     2038.51     2123.24     77.88 o 
   8   8  11      633.18      699.69     66.86 o 
   9   8  11      721.27      738.73     70.42 o 
  10   8  11      956.30      983.65     71.01 o 
  11   8  11       24.23       33.33     72.69 o 
  12   8  11      554.49      698.06    128.37 o 
  -6   9  11      144.01      124.01    136.30 o 
  -5   9  11     1185.03     1257.35    149.99 o 
  -4   9  11        6.20      -31.22    117.73 o 
  -3   9  11     1971.38     1957.89     97.63 o 
  -2   9  11     1253.87     1284.39     62.24 o 
  -1   9  11     2343.82     2245.48     74.95 o 
   0   9  11     1912.80     2158.50     73.05 o 
   1   9  11       18.91       15.25     51.92 o 
   2   9  11     1913.05     1966.20     73.22 o 
   3   9  11       42.02       58.33     48.29 o 
   4   9  11     1482.36     1348.56     66.19 o 
   5   9  11      608.39      705.97     51.00 o 
   6   9  11     1378.35     1262.60     60.23 o 
   7   9  11     1552.65     1566.23     66.53 o 
   8   9  11      118.29      108.71     55.92 o 
   9   9  11     1046.56     1107.83     70.95 o 
  10   9  11        6.27       16.53     69.00 o 
  11   9  11      434.02      479.14     72.42 o 
  12   9  11      246.08      254.45     99.97 o 
  -6  10  11      820.29      700.03    219.32 o 
  -5  10  11      176.40      189.39    137.34 o 
  -4  10  11      416.35      346.19    137.50 o 
  -3  10  11     2543.57     2584.79    168.60 o 
  -2  10  11      424.79      435.51     56.84 o 
  -1  10  11     1797.42     1771.18     69.53 o 
   0  10  11        1.23      -20.12     54.13 o 
   1  10  11     2150.84     2111.37     77.78 o 
   2  10  11      397.70      402.39     58.10 o 
   3  10  11     1635.19     1547.26     68.41 o 
   4  10  11     1891.28     2019.27     74.92 o 
   5  10  11      383.71      392.55     59.45 o 
   6  10  11     2456.24     2516.28     83.40 o 
   7  10  11       51.33       59.64     58.93 o 
   8  10  11     1166.34     1275.33     71.23 o 
   9  10  11      248.97      335.21     63.74 o 
  10  10  11      772.87      795.31     74.20 o 
  11  10  11      278.00      315.56     71.87 o 
  12  10  11      110.41       53.02     98.80 o 
  -5  11  11       11.85       96.80    214.04 o 
  -4  11  11     1749.11     1780.20    175.76 o 
  -3  11  11      328.41      410.28    138.06 o 
  -2  11  11     1563.72     1557.92    125.12 o 
  -1  11  11      754.59      836.40     64.53 o 
   0  11  11      549.49      637.91     65.16 o 
   1  11  11     1646.96     1865.63     85.35 o 
   2  11  11        7.56      -14.49     63.51 o 
   3  11  11     2744.51     2861.89     83.56 o 
   4  11  11       27.07       43.87     57.10 o 
   5  11  11     1367.71     1361.39     74.32 o 
   6  11  11      524.76      568.97     64.74 o 
   7  11  11      686.44      681.05     70.40 o 
   8  11  11      887.65      975.30     79.64 o 
   9  11  11       97.97       66.89     72.64 o 
  10  11  11      772.70      814.21     84.56 o 
  11  11  11        0.90        6.61     72.86 o 
  -3  12  11      548.24      447.48    149.83 o 
  -2  12  11      419.83      517.48    113.01 o 
  -1  12  11      158.92       81.57     71.18 o 
   0  12  11     1184.19     1280.59     79.20 o 
   1  12  11      234.42      237.70     65.11 o 
   2  12  11     1541.95     1628.88     78.98 o 
   3  12  11      644.38      715.94     76.71 o 
   4  12  11     1153.69     1130.49     84.72 o 
   5  12  11     1176.53     1302.39     75.51 o 
   6  12  11      180.50      153.04     64.26 o 
   7  12  11      966.58     1078.01     77.83 o 
   8  12  11        1.11       23.25     75.08 o 
   9  12  11      379.22      438.48     82.51 o 
  10  12  11      304.80      365.75     83.20 o 
  11  12  11      366.50      371.73    109.31 o 
  -2  13  11       48.74       38.81    114.94 o 
  -1  13  11     1089.02     1375.54    132.91 o 
   0  13  11      379.82      414.40     81.82 o 
   1  13  11      148.82      160.87     69.00 o 
   2  13  11      963.17     1036.98     78.85 o 
   3  13  11      165.24      103.26     73.90 o 
   4  13  11     1539.48     1590.98     93.91 o 
   5  13  11        5.18      -14.99     84.97 o 
   6  13  11      878.60      917.13     77.88 o 
   7  13  11      193.94      157.49     70.29 o 
   8  13  11      391.83      410.93     85.23 o 
   9  13  11      120.76      154.54     80.51 o 
  10  13  11       52.94        9.98     88.20 o 
  -1  14  11      857.69      766.45    212.95 o 
   0  14  11       64.68       50.36    114.20 o 
   1  14  11     1056.84     1109.42     96.51 o 
   2  14  11        5.60       20.91     81.81 o 
   3  14  11     1060.86     1157.07    108.36 o 
   4  14  11      390.75      398.26     83.81 o 
   5  14  11      337.81      368.35     83.60 o 
   6  14  11      647.40      830.97     91.94 o 
   7  14  11      159.16       93.82     76.13 o 
   8  14  11      288.93      346.56     86.70 o 
   9  14  11        1.46       62.30    101.74 o 
   1  15  11      237.26      264.66    114.54 o 
   2  15  11      580.91      539.77     94.76 o 
   3  15  11      583.44      559.85     84.27 o 
   4  15  11      167.22      110.10     97.83 o 
   5  15  11      315.31      347.44    101.32 o 
   6  15  11        0.40      -54.31    117.76 o 
   7  15  11      354.76      457.47    138.56 o 
   8  15  11       84.27       90.56    198.78 o 
   5  16  11        9.61       66.45    149.34 o 
  -3 -13  12      701.00      719.77    222.13 o 
  -1 -13  12      358.11      392.33    224.35 o 
  -6 -12  12      213.09       62.99    224.45 o 
  -5 -12  12      259.57      294.84    106.55 o 
  -4 -12  12      232.05      210.73    100.51 o 
  -3 -12  12      485.46      519.50    106.29 o 
  -2 -12  12      141.86      140.27     97.95 o 
  -1 -12  12     1436.38     1556.61    118.63 o 
   0 -12  12       52.58       38.32     96.33 o 
   1 -12  12      473.34      461.77    102.24 o 
  -8 -11  12      652.20      805.31    128.83 o 
  -7 -11  12      171.06      131.87    100.15 o 
  -6 -11  12      566.44      627.56    105.00 o 
  -5 -11  12       26.47       46.13     94.87 o 
  -4 -11  12     1084.77     1186.56    130.38 o 
  -3 -11  12      155.11      231.52    112.39 o 
  -2 -11  12     1001.41     1004.78    121.62 o 
  -1 -11  12      441.56      485.06     96.39 o 
   0 -11  12      301.24      261.64     94.41 o 
   1 -11  12     1214.42     1149.31     97.70 o 
   2 -11  12       16.59       35.06     85.48 o 
   3 -11  12     1075.12     1056.57    131.19 o 
  -9 -10  12      650.70      770.18    122.31 o 
  -8 -10  12       67.31       69.32     94.84 o 
  -7 -10  12      945.78      912.86    107.74 o 
  -6 -10  12      104.63      132.20     91.74 o 
  -5 -10  12     1010.61      964.36    119.73 o 
  -4 -10  12      543.56      524.58    111.46 o 
  -3 -10  12      804.13      768.16    111.53 o 
  -2 -10  12     1022.91      988.01     97.39 o 
  -1 -10  12      125.70      103.51     74.62 o 
   0 -10  12     2201.25     2181.20     99.46 o 
   1 -10  12      265.66      239.98     80.28 o 
   2 -10  12     1292.85     1241.32     94.53 o 
   3 -10  12      724.88      799.39     92.51 o 
   4 -10  12      436.64      401.58    157.12 o 
  -9  -9  12       25.28       22.65    102.87 o 
  -8  -9  12      955.99     1055.06    105.00 o 
  -7  -9  12      548.37      624.00     95.00 o 
  -6  -9  12      723.35      691.90    115.07 o 
  -5  -9  12      871.50      987.63    117.08 o 
  -4  -9  12       80.19       57.17     94.79 o 
  -3  -9  12     2763.03     2935.40    116.42 o 
  -2  -9  12       74.74      135.17     77.73 o 
  -1  -9  12      911.99      943.26     80.53 o 
   0  -9  12     1795.86     1938.57     91.85 o 
   1  -9  12      475.76      440.13     75.81 o 
   2  -9  12     1591.90     1522.18     94.81 o 
   3  -9  12       64.74       76.88     76.93 o 
   4  -9  12     1131.17     1237.78     98.48 o 
   5  -9  12       80.51       70.31    117.59 o 
 -10  -8  12      339.76      453.65    211.77 o 
  -9  -8  12      782.23      721.71     91.51 o 
  -8  -8  12     1030.61     1151.10     89.48 o 
  -7  -8  12       33.02       12.07     97.77 o 
  -6  -8  12     1564.31     1643.51    121.64 o 
  -5  -8  12        7.46      -24.19     93.47 o 
  -4  -8  12     2872.71     2770.54    140.04 o 
  -3  -8  12     1158.30     1195.35     90.31 o 
  -2  -8  12      592.75      585.01     80.01 o 
  -1  -8  12     2416.67     2475.41     81.14 o 
   0  -8  12       56.22       53.35     62.00 o 
   1  -8  12     2844.89     2944.52     99.64 o 
   2  -8  12      262.62      220.20     70.53 o 
   3  -8  12     1864.07     2075.67     97.49 o 
   4  -8  12      787.69      802.73     85.96 o 
   5  -8  12      285.78      304.09     83.40 o 
   6  -8  12     1303.02     1310.70    144.03 o 
 -10  -7  12      107.67       43.87    142.83 o 
  -9  -7  12     1057.12     1198.06     84.86 o 
  -8  -7  12       86.82      183.48     68.85 o 
  -7  -7  12     1003.36      985.73     87.01 o 
  -6  -7  12      327.84      401.29     72.45 o 
  -5  -7  12      486.14      360.34     76.48 o 
  -4  -7  12     2819.01     2867.01    126.62 o 
  -3  -7  12       31.34       25.43     76.96 o 
  -2  -7  12     2458.28     2389.08     99.13 o 
  -1  -7  12      258.88      263.54     52.94 o 
   0  -7  12      674.13      703.13     60.43 o 
   1  -7  12      973.36     1004.26     73.13 o 
   2  -7  12     1817.64     1852.60     87.66 o 
   3  -7  12     1919.91     1988.77     92.20 o 
   4  -7  12       79.16      115.11     72.50 o 
   5  -7  12     1521.81     1639.90    132.32 o 
   6  -7  12       41.54       58.04    112.29 o 
   7  -7  12     1026.95     1051.47    143.29 o 
 -10  -6  12      927.72      873.58    115.70 o 
  -9  -6  12      217.67      253.99    100.63 o 
  -8  -6  12      642.85      594.19     79.08 o 
  -7  -6  12     1477.86     1609.43     89.82 o 
  -6  -6  12      223.82      193.56     68.32 o 
  -5  -6  12     3261.90     3432.74     98.36 o 
  -4  -6  12      769.80      778.70     56.93 o 
  -3  -6  12     2633.42     2825.41     96.71 o 
  -2  -6  12     2584.97     2628.71     96.41 o 
  -1  -6  12     2885.42     2787.15     75.11 o 
   0  -6  12     3171.05     3106.28     79.91 o 
   1  -6  12      170.12      152.68     57.34 o 
   2  -6  12     4979.31     5026.96     94.40 o 
   3  -6  12      228.61      196.12     65.49 o 
   4  -6  12     1329.63     1282.88     84.37 o 
   5  -6  12      817.85      722.25    111.88 o 
   6  -6  12      693.01      645.78    118.67 o 
   7  -6  12      903.69      832.82    130.84 o 
   8  -6  12       46.60       45.61    205.54 o 
 -10  -5  12      677.08      799.12    111.19 o 
  -9  -5  12       21.42       -8.58     95.83 o 
  -8  -5  12     1144.02     1134.12     77.56 o 
  -7  -5  12       10.89       35.08     68.34 o 
  -6  -5  12     2427.51     2386.19     90.10 o 
  -5  -5  12     1819.85     1787.90     79.49 o 
  -4  -5  12      518.55      533.01     51.11 o 
  -3  -5  12     3183.44     3131.51     73.08 o 
  -2  -5  12       39.76       51.94     40.95 o 
  -1  -5  12     5707.49     5582.35     83.89 o 
   0  -5  12       85.82       78.73     45.42 o 
   1  -5  12     4625.72     4601.01     89.65 o 
   2  -5  12      783.23      796.52     45.80 o 
   3  -5  12     1297.48     1300.33     58.27 o 
   4  -5  12     1596.68     1433.83     72.25 o 
   5  -5  12      233.83      336.64     79.70 o 
   6  -5  12     2778.63     3083.64    149.38 o 
   7  -5  12       90.30       64.30    106.73 o 
   8  -5  12      932.70      997.72    136.67 o 
 -10  -4  12       14.49       -6.99    115.66 o 
  -9  -4  12     1116.65     1197.28    109.46 o 
  -8  -4  12      790.98      928.17     73.58 o 
  -7  -4  12     1753.51     1659.65     76.83 o 
  -6  -4  12     3140.54     3346.78     96.00 o 
  -5  -4  12      356.22      318.29     61.63 o 
  -4  -4  12     4831.60     4886.88     83.31 o 
  -3  -4  12      745.06      735.92     46.91 o 
  -2  -4  12     4393.52     4111.29     58.83 o 
  -1  -4  12     2082.53     2143.99     54.57 o 
   0  -4  12     2593.30     2796.33     65.46 o 
   1  -4  12     6977.19     6934.69    108.41 o 
   2  -4  12       36.49        8.46     43.39 o 
   3  -4  12     1920.44     1901.17     55.25 o 
   4  -4  12       35.09       21.41     45.05 o 
   5  -4  12     1604.49     1628.52     93.33 o 
   6  -4  12      609.75      474.08     83.82 o 
   7  -4  12      608.61      664.62    114.52 o 
   8  -4  12      683.89      725.24    127.69 o 
   9  -4  12      200.39      235.95    121.53 o 
 -10  -3  12      242.66      178.90     99.22 o 
  -9  -3  12      704.95      756.31    102.53 o 
  -8  -3  12      271.74      106.59     84.61 o 
  -7  -3  12     3185.89     3064.34     87.98 o 
  -6  -3  12      812.25      879.94     64.01 o 
  -5  -3  12     4925.65     4841.56     93.59 o 
  -4  -3  12     1291.48     1228.59     50.58 o 
  -3  -3  12      947.56      902.66     46.99 o 
  -2  -3  12     2249.26     2150.61     47.28 o 
  -1  -3  12      777.76      754.65     33.32 o 
   0  -3  12     5678.58     5239.91     70.66 o 
   1  -3  12        4.10       -0.65     44.54 o 
   2  -3  12     4849.94     4761.98     67.82 o 
   3  -3  12     3546.29     3301.33     60.79 o 
   4  -3  12     1722.37     1758.68     49.97 o 
   5  -3  12     2172.24     2054.44     79.16 o 
   6  -3  12      245.28      330.93     64.15 o 
   7  -3  12     2560.96     2612.75    112.65 o 
   8  -3  12       54.23       44.60    106.66 o 
   9  -3  12     1066.58     1087.50    134.39 o 
  10  -3  12      207.30      114.56    194.33 o 
 -10  -2  12     1266.60     1254.31    118.18 o 
  -9  -2  12        9.21       -4.18     91.23 o 
  -8  -2  12     2622.40     2646.48    117.49 o 
  -7  -2  12     1144.12     1246.39     68.90 o 
  -6  -2  12      738.40      802.04     62.02 o 
  -5  -2  12     4685.56     4639.64     90.13 o 
  -4  -2  12      343.05      334.07     38.55 o 
  -3  -2  12     7410.40     6943.63     98.55 o 
  -2  -2  12      246.33      235.67     29.33 o 
  -1  -2  12     2858.46     2697.28     54.03 o 
   0  -2  12     3338.99     3140.75     54.57 o 
   1  -2  12     1601.45     1621.94     47.17 o 
   2  -2  12     5034.58     4714.18     78.33 o 
   3  -2  12       25.18       -8.91     36.86 o 
   4  -2  12     1909.03     1874.19     50.94 o 
   5  -2  12       19.79        3.06     40.42 o 
   6  -2  12     2560.02     2567.98     87.20 o 
   7  -2  12      820.80      754.09     72.79 o 
   8  -2  12     1303.97     1281.48    128.64 o 
   9  -2  12     1102.73     1120.97    164.10 o 
  10  -2  12       39.52      172.46    151.12 o 
 -10  -1  12      410.01      511.38    105.68 o 
  -9  -1  12      880.63      821.65    101.06 o 
  -8  -1  12     1240.46     1288.22    100.59 o 
  -7  -1  12      180.31      198.86     77.67 o 
  -6  -1  12     2845.23     2772.95    133.16 o 
  -5  -1  12       82.46      103.99     53.23 o 
  -4  -1  12     4250.27     4267.74     65.55 o 
  -3  -1  12     1847.55     1845.41     55.98 o 
  -2  -1  12     4055.13     3667.87    167.57 o 
  -1  -1  12     6611.16     6602.42    100.61 o 
   0  -1  12     1569.67     1577.70     49.94 o 
   1  -1  12     5699.57     5260.82     71.14 o 
   2  -1  12      701.48      716.27     39.85 o 
   3  -1  12     6829.27     6777.35     82.70 o 
   4  -1  12     1420.49     1253.77     49.19 o 
   5  -1  12     1017.63     1017.47     45.40 o 
   6  -1  12     1953.21     1924.07     69.01 o 
   7  -1  12      128.03      100.25     62.38 o 
   8  -1  12     2903.05     2954.07    111.99 o 
   9  -1  12       87.50       53.50    137.49 o 
  10  -1  12      711.53      622.57    161.48 o 
  11  -1  12      183.96      155.74    205.39 o 
 -10   0  12      125.44       91.53    110.35 o 
  -9   0  12     1561.89     1747.53    114.14 o 
  -8   0  12       95.56      178.77     84.00 o 
  -7   0  12     2433.97     2503.62    107.95 o 
  -6   0  12      555.24      687.13     78.34 o 
  -5   0  12     2063.65     2063.47     64.10 o 
  -4   0  12     4589.27     4421.78     90.42 o 
  -3   0  12      764.26      801.22     56.10 o 
  -2   0  12     6388.08     5971.91     80.54 o 
  -1   0  12      888.95      740.28     43.69 o 
   0   0  12     5139.63     4494.13    133.55 o 
   1   0  12     1811.89     1658.59     50.34 o 
   2   0  12     1263.58     1455.03     45.40 o 
   3   0  12     2986.76     2749.36     78.98 o 
   4   0  12       81.70      112.50     24.76 o 
   5   0  12     2081.46     2040.58     47.06 o 
   6   0  12       61.20       37.70     57.08 o 
   7   0  12     1326.63     1226.78     77.60 o 
   8   0  12      491.41      392.61     60.78 o 
   9   0  12      353.56      315.41    103.93 o 
  10   0  12      777.88      730.99    155.24 o 
  11   0  12       89.00       94.38    197.91 o 
 -10   1  12     1138.75     1146.98    171.08 o 
  -9   1  12      237.31      275.68     90.59 o 
  -8   1  12     1319.48     1234.84     98.83 o 
  -7   1  12     2879.13     3046.51    113.10 o 
  -6   1  12     1046.77     1031.22     68.45 o 
  -5   1  12     3183.25     3017.86     72.82 o 
  -4   1  12       23.76       39.27     50.18 o 
  -3   1  12     6809.23     6731.90    117.02 o 
  -2   1  12     1497.28     1477.97     62.87 o 
  -1   1  12     8424.21     8126.61    106.99 o 
   0   1  12     3138.96     3049.52     53.61 o 
   1   1  12     1972.81     1899.92     83.87 o 
   2   1  12     6563.61     5979.15     85.84 o 
   3   1  12        5.19        3.54     17.39 o 
   4   1  12     5367.26     5193.45     65.20 o 
   5   1  12      929.99      843.14     47.89 o 
   6   1  12     1793.30     1771.66     66.24 o 
   7   1  12     2186.25     2106.99     74.77 o 
   8   1  12      584.72      577.69     57.98 o 
   9   1  12     1207.87     1326.44     78.35 o 
  10   1  12       70.61       14.64    142.31 o 
  11   1  12      896.20      839.98    169.93 o 
  -9   2  12      321.92      319.43    113.15 o 
  -8   2  12     2562.18     2516.50    140.11 o 
  -7   2  12       71.54       73.63     78.04 o 
  -6   2  12     3838.82     3778.15     96.90 o 
  -5   2  12      623.23      631.01     57.33 o 
  -4   2  12     3017.21     3072.32     89.51 o 
  -3   2  12     6292.77     5854.78    108.42 o 
  -2   2  12      778.90      794.16     61.57 o 
  -1   2  12     7270.19     6971.10    100.80 o 
   0   2  12      159.61       83.19     44.21 o 
   1   2  12     2783.10     2575.08    102.25 o 
   2   2  12     1605.06     1443.67     66.80 o 
   3   2  12     1871.36     1892.07     50.53 o 
   4   2  12     3353.74     3145.23     55.47 o 
   5   2  12      323.53      306.70     41.13 o 
   6   2  12     3178.37     3254.09     71.92 o 
   7   2  12       25.61      -14.53     41.78 o 
   8   2  12     2551.45     2711.86     79.99 o 
   9   2  12      462.05      427.75     66.17 o 
  10   2  12      382.37      312.52    135.23 o 
  11   2  12      603.90      795.57    165.53 o 
  12   2  12      111.28      193.44    197.81 o 
  -9   3  12     1330.68     1235.56    164.55 o 
  -8   3  12      326.63      363.88    135.66 o 
  -7   3  12     1046.14      990.26    139.66 o 
  -6   3  12     1233.93     1291.94     82.78 o 
  -5   3  12     2022.24     1968.80     78.05 o 
  -4   3  12     5279.49     5195.92    118.72 o 
  -3   3  12        5.75       11.45     50.98 o 
  -2   3  12     5804.26     5935.90     95.59 o 
  -1   3  12      536.27      510.87     50.21 o 
   0   3  12     2887.49     2349.99    146.89 o 
   1   3  12     5401.58     5346.30     73.51 o 
   2   3  12     2386.90     2371.82     70.18 o 
   3   3  12     8233.33     8207.35    118.08 o 
   4   3  12      126.42      167.01     45.72 o 
   5   3  12     4161.92     4007.47     80.54 o 
   6   3  12     1310.19     1229.76     58.16 o 
   7   3  12     1665.95     1549.66     55.34 o 
   8   3  12     2317.91     2398.53     73.00 o 
   9   3  12      277.60      262.92     55.84 o 
  10   3  12     1168.18     1312.27    125.84 o 
  11   3  12       47.24       42.43    145.51 o 
  12   3  12      712.53      800.31    151.03 o 
  -8   4  12      166.36      158.97    122.07 o 
  -7   4  12     1195.02     1358.96    113.66 o 
  -6   4  12        0.59       31.40     80.90 o 
  -5   4  12     4664.92     4434.20    162.97 o 
  -4   4  12     1339.12     1361.66     49.10 o 
  -3   4  12     2264.58     2162.12     55.24 o 
  -2   4  12     1788.99     1632.01     58.96 o 
  -1   4  12      207.77      175.59     44.99 o 
   0   4  12     2523.69     2418.87    101.58 o 
   1   4  12      513.43      415.90     42.52 o 
   2   4  12     9754.81     9575.23    131.63 o 
   3   4  12     2238.14     2103.93     70.97 o 
   4   4  12     1552.30     1581.38     61.87 o 
   5   4  12     2138.98     2149.11     65.55 o 
   6   4  12      349.98      334.80     49.51 o 
   7   4  12     2730.67     2814.78     75.49 o 
   8   4  12       67.14       30.29     48.94 o 
   9   4  12     1592.06     1681.70     79.07 o 
  10   4  12      308.31      336.66     61.39 o 
  11   4  12      351.60      331.58    117.74 o 
  12   4  12      569.47      600.60    205.40 o 
  -8   5  12     1050.71      948.07    237.98 o 
  -7   5  12      339.00      388.36     84.38 o 
  -6   5  12     1309.00     1196.94     91.53 o 
  -5   5  12     2948.06     2910.85    118.52 o 
  -4   5  12      969.31      948.96     48.43 o 
  -3   5  12     3337.78     3178.05     69.74 o 
  -2   5  12       97.20       81.66     35.07 o 
  -1   5  12     1833.06     1798.64     60.58 o 
   0   5  12     1756.44     1640.47     58.28 o 
   1   5  12     4884.92     4663.15     78.72 o 
   2   5  12     5819.62     5868.58    101.22 o 
   3   5  12       16.49        0.32     50.50 o 
   4   5  12     4690.33     4500.41     93.51 o 
   5   5  12       28.26       34.82     43.52 o 
   6   5  12     2370.18     2457.36     71.85 o 
   7   5  12      573.63      609.85     57.24 o 
   8   5  12      698.92      636.44     60.85 o 
   9   5  12     1289.20     1375.00     82.15 o 
  10   5  12      180.74      148.96     67.91 o 
  11   5  12      708.85      826.60    115.15 o 
  12   5  12        9.94      -16.37    195.58 o 
  -7   6  12       96.67      106.84    117.66 o 
  -6   6  12     2132.89     2066.13    120.59 o 
  -5   6  12       54.66       66.92     84.27 o 
  -4   6  12     1964.40     1863.32     93.06 o 
  -3   6  12      254.82      313.39     46.55 o 
  -2   6  12      794.99      818.10     60.01 o 
  -1   6  12     3004.18     2817.80     74.51 o 
   0   6  12       95.80       75.01     48.45 o 
   1   6  12     1978.15     1910.91     66.64 o 
   2   6  12      268.85      182.09     49.71 o 
   3   6  12     2314.08     2037.16     68.64 o 
   4   6  12      456.96      462.23     59.04 o 
   5   6  12     1215.89     1280.57     63.20 o 
   6   6  12     1914.53     1963.95     70.08 o 
   7   6  12      643.86      596.29     59.52 o 
   8   6  12     1449.01     1579.79     72.00 o 
   9   6  12       30.60       34.61     57.69 o 
  10   6  12     1218.55     1397.07     87.74 o 
  11   6  12       85.97       76.50     74.42 o 
  12   6  12      409.34      442.60    200.53 o 
  -7   7  12     1421.45     1367.46    153.55 o 
  -6   7  12      302.02      319.09    123.55 o 
  -5   7  12      935.49      973.80    105.00 o 
  -4   7  12      640.59      723.93     81.36 o 
  -3   7  12      422.55      459.27     49.29 o 
  -2   7  12     2281.93     2218.05     78.86 o 
  -1   7  12      894.16      892.34     64.30 o 
   0   7  12     5170.30     5248.82     94.25 o 
   1   7  12       83.35       98.11     49.87 o 
   2   7  12     1502.91     1471.59     65.53 o 
   3   7  12     1170.17     1302.05     65.24 o 
   4   7  12      229.36      204.32     49.11 o 
   5   7  12     2823.56     2840.16     86.52 o 
   6   7  12        7.62       36.75     57.34 o 
   7   7  12     1264.61     1278.84     68.71 o 
   8   7  12      197.17      251.97     60.67 o 
   9   7  12     1147.52     1248.99     74.10 o 
  10   7  12      992.37     1047.19     86.74 o 
  11   7  12      179.79      154.65     78.91 o 
  12   7  12      561.04      785.85    157.73 o 
  -7   8  12      982.87     1045.25    220.92 o 
  -6   8  12      229.20      139.97    127.26 o 
  -5   8  12     1186.62     1050.65    141.93 o 
  -4   8  12       92.94       58.32     71.82 o 
  -3   8  12      246.94      247.54     76.71 o 
  -2   8  12      993.94     1037.31     63.86 o 
  -1   8  12     2243.74     2031.56     81.92 o 
   0   8  12     1229.22     1141.56     64.34 o 
   1   8  12     1388.00     1362.78     66.79 o 
   2   8  12     2936.66     2820.12     79.41 o 
   3   8  12      302.15      293.15     59.47 o 
   4   8  12     3290.61     3230.81     77.00 o 
   5   8  12      801.52      905.95     64.11 o 
   6   8  12     1590.15     1601.36     78.78 o 
   7   8  12      710.39      866.85     67.41 o 
   8   8  12      503.56      418.00     65.77 o 
   9   8  12     1358.06     1451.59     79.32 o 
  10   8  12        7.75        1.73     66.60 o 
  11   8  12      873.29      930.48     84.29 o 
  12   8  12      164.64      222.09    144.42 o 
  -6   9  12      946.27     1001.11    154.72 o 
  -5   9  12      360.11      290.47    132.97 o 
  -4   9  12     1015.69      989.74    141.32 o 
  -3   9  12      801.82      788.25     86.02 o 
  -2   9  12      107.38       74.71     52.96 o 
  -1   9  12     3917.73     3933.16    116.63 o 
   0   9  12        2.49      -17.33     56.11 o 
   1   9  12     2879.79     2727.33     81.48 o 
   2   9  12      690.45      748.91     62.26 o 
   3   9  12      986.72      868.34     64.58 o 
   4   9  12     2107.72     2129.58     75.21 o 
   5   9  12      843.47      802.80     63.44 o 
   6   9  12     2422.68     2453.60     73.52 o 
   7   9  12       11.94        3.01     63.45 o 
   8   9  12     1484.13     1470.31     73.42 o 
   9   9  12      282.16      294.83     62.01 o 
  10   9  12      378.18      427.41     68.47 o 
  11   9  12      401.86      389.71     80.52 o 
  12   9  12       17.56      -18.43     94.35 o 
  -5  10  12      119.99       22.44    140.58 o 
  -4  10  12      925.26      906.57    151.58 o 
  -3  10  12      110.79      147.65    129.91 o 
  -2  10  12     3220.18     3271.01    105.21 o 
  -1  10  12      349.86      429.80     60.90 o 
   0  10  12      902.09      948.92     68.88 o 
   1  10  12      929.86      991.81     69.55 o 
   2  10  12      125.60      115.72     59.37 o 
   3  10  12     2169.14     2277.75     90.91 o 
   4  10  12       72.66       74.44     54.85 o 
   5  10  12     1756.06     1681.70     75.93 o 
   6  10  12      430.36      457.70     64.18 o 
   7  10  12     1148.27     1135.11     74.42 o 
   8  10  12      738.92      899.76     77.51 o 
   9  10  12      310.30      311.79     65.06 o 
  10  10  12      471.92      597.69     72.61 o 
  11  10  12        0.65       15.47     69.81 o 
  -4  11  12      424.40      408.49    151.99 o 
  -3  11  12     1022.66      985.92    153.91 o 
  -2  11  12     1362.88     1405.59    125.43 o 
  -1  11  12      203.76      213.22     63.78 o 
   0  11  12     1604.13     1637.44     78.46 o 
   1  11  12       50.67        8.83     60.57 o 
   2  11  12     1123.92     1143.08     73.74 o 
   3  11  12      649.07      624.42     74.52 o 
   4  11  12     1869.71     1691.49     77.96 o 
   5  11  12      917.33     1025.03     71.83 o 
   6  11  12      144.20       97.34     62.73 o 
   7  11  12      897.72      974.59     76.16 o 
   8  11  12        0.00       13.00     76.61 o 
   9  11  12     1072.66     1141.99     86.31 o 
  10  11  12       86.35      128.22     76.38 o 
  11  11  12      349.39      296.80    100.92 o 
  -3  12  12     1487.37     1516.88    178.20 o 
  -2  12  12       10.24       -4.06    108.81 o 
  -1  12  12      721.41      699.37     98.67 o 
   0  12  12      108.56       72.62     65.34 o 
   1  12  12      964.26     1032.51     83.88 o 
   2  12  12      872.86      845.57     75.25 o 
   3  12  12      724.07      701.41     81.65 o 
   4  12  12     1679.60     1938.98     95.39 o 
   5  12  12        0.11       25.05     67.86 o 
   6  12  12     1303.25     1422.37     81.65 o 
   7  12  12      157.74      216.90     69.00 o 
   8  12  12      974.46     1011.29     89.92 o 
   9  12  12      518.20      621.12     83.78 o 
  10  12  12       30.07       42.07     88.62 o 
  11  12  12      787.04      918.34    118.88 o 
  -2  13  12      529.24      452.17    204.61 o 
  -1  13  12      523.27      575.75    125.29 o 
   0  13  12      302.49      182.79     80.10 o 
   1  13  12     1006.30      907.02     73.99 o 
   2  13  12       12.20      -11.67     75.23 o 
   3  13  12     1130.07     1124.22     81.70 o 
   4  13  12      438.07      515.15     83.18 o 
   5  13  12      792.14      753.69     88.15 o 
   6  13  12      450.44      537.25     74.50 o 
   7  13  12      210.79      272.45     73.53 o 
   8  13  12      590.92      668.56     90.07 o 
   9  13  12       34.43       -2.93     98.94 o 
  10  13  12      342.83      385.37    108.05 o 
  -1  14  12        1.42      -17.93    199.12 o 
   0  14  12     1059.33     1055.56    228.20 o 
   1  14  12       73.48        6.31    111.64 o 
   2  14  12     1212.48     1187.49     91.35 o 
   3  14  12      276.51      359.27     78.36 o 
   4  14  12      128.50      100.94     84.87 o 
   5  14  12     1181.06     1304.88    100.40 o 
   6  14  12       18.05       -9.18     84.57 o 
   7  14  12      686.60      790.88     84.94 o 
   8  14  12       75.66       49.88     87.28 o 
   9  14  12      147.21      174.48    121.44 o 
   1  15  12      255.36      148.42    140.36 o 
   2  15  12      727.09      765.05    124.64 o 
   3  15  12       23.25       -2.78     99.96 o 
   4  15  12      454.07      428.95    107.19 o 
   5  15  12       92.56       57.22    100.69 o 
   6  15  12      353.70      351.37    101.97 o 
   7  15  12      132.21      194.11    139.17 o 
   8  15  12       32.50       66.21    199.16 o 
  -4 -12  13      849.46      703.71    227.91 o 
  -3 -12  13       15.81        7.94    210.47 o 
  -2 -12  13     1166.68     1271.55    122.03 o 
  -1 -12  13      386.40      363.20    123.65 o 
   0 -12  13      317.19      406.96    151.57 o 
  -6 -11  13        2.78       43.87    101.16 o 
  -5 -11  13      856.78      875.02    110.38 o 
  -4 -11  13      307.67      391.92    124.43 o 
  -3 -11  13      413.35      336.14    116.40 o 
  -2 -11  13      905.80     1047.62    131.41 o 
  -1 -11  13      166.72      143.97     96.03 o 
   0 -11  13      911.36      869.65    107.96 o 
   1 -11  13      119.36      169.08     96.94 o 
   2 -11  13      617.23      599.30    106.68 o 
  -8 -10  13      480.41      437.40    117.44 o 
  -7 -10  13      105.03      202.44     99.93 o 
  -6 -10  13      475.81      444.70    101.47 o 
  -5 -10  13      829.99      987.63    129.30 o 
  -4 -10  13      231.11      153.71    108.42 o 
  -3 -10  13     1712.05     1817.09    134.70 o 
  -2 -10  13        2.18       17.51     87.07 o 
  -1 -10  13     1718.94     1773.24    110.79 o 
   0 -10  13      873.56      985.48    103.43 o 
   1 -10  13      663.02      597.88     86.98 o 
   2 -10  13     1148.92     1276.23    100.22 o 
   3 -10  13       18.64       38.20     86.48 o 
   4 -10  13     1168.50     1318.43    260.62 o 
  -9  -9  13      350.68      242.87    110.81 o 
  -8  -9  13      355.93      491.79    101.09 o 
  -7  -9  13       76.14        6.38     92.44 o 
  -6  -9  13      886.06      943.93    122.82 o 
  -5  -9  13        1.76       48.49    108.17 o 
  -4  -9  13     1252.01     1177.05    120.18 o 
  -3  -9  13      822.33      831.06     95.66 o 
  -2  -9  13      840.24      842.37     92.99 o 
  -1  -9  13     1297.59     1223.23     88.47 o 
   0  -9  13      193.61      103.42     84.79 o 
   1  -9  13     1905.12     1817.61     96.13 o 
   2  -9  13       29.57        9.92    100.25 o 
   3  -9  13     1002.78     1055.98     95.55 o 
   4  -9  13      308.70      261.44     87.21 o 
   5  -9  13      426.56      391.88    239.45 o 
  -9  -8  13      807.29      951.55    117.43 o 
  -8  -8  13        3.32      -17.35     98.24 o 
  -7  -8  13      634.84      733.47    117.71 o 
  -6  -8  13      340.07      412.04    106.71 o 
  -5  -8  13     1742.44     1601.86    124.84 o 
  -4  -8  13     1503.82     1634.72     99.79 o 
  -3  -8  13      324.32      285.19     80.73 o 
  -2  -8  13     2792.69     2949.04    114.80 o 
  -1  -8  13      212.42      277.46     69.66 o 
   0  -8  13     2872.06     2735.84     97.26 o 
   1  -8  13      979.39     1073.67     81.63 o 
   2  -8  13      811.77      888.56     84.27 o 
   3  -8  13     1426.74     1416.78     93.46 o 
   4  -8  13      172.74      186.45     81.13 o 
   5  -8  13     1148.15     1196.77    136.56 o 
   6  -8  13       75.65      141.30    221.52 o 
  -9  -7  13      308.27      368.40    169.22 o 
  -8  -7  13      617.49      535.41     84.78 o 
  -7  -7  13      811.24      806.65     99.60 o 
  -6  -7  13       99.66       71.89     84.27 o 
  -5  -7  13     3075.95     3105.95    137.53 o 
  -4  -7  13       18.66        4.96     70.80 o 
  -3  -7  13     2176.39     2139.19    100.90 o 
  -2  -7  13      599.38      630.72     82.42 o 
  -1  -7  13      643.50      709.62     69.90 o 
   0  -7  13     1135.12     1136.23     74.06 o 
   1  -7  13      335.77      375.53     69.11 o 
   2  -7  13     2208.45     1972.39     91.36 o 
   3  -7  13       12.23       17.22     71.03 o 
   4  -7  13     2215.66     2229.43    103.15 o 
   5  -7  13      395.12      314.25    112.63 o 
   6  -7  13      643.12      587.65    128.77 o 
 -10  -6  13      303.12      479.53    152.09 o 
  -9  -6  13       66.30       55.61    101.19 o 
  -8  -6  13     1048.44     1208.34     91.34 o 
  -7  -6  13        1.05      -14.71     84.47 o 
  -6  -6  13     2372.92     2412.70    112.97 o 
  -5  -6  13      510.34      604.03     85.00 o 
  -4  -6  13     1744.80     1594.75     79.88 o 
  -3  -6  13     1236.62     1165.73     82.93 o 
  -2  -6  13     1212.32     1159.66     83.37 o 
  -1  -6  13     5559.10     5552.10    111.64 o 
   0  -6  13       21.35        4.36     51.58 o 
   1  -6  13     1699.65     1760.33    103.36 o 
   2  -6  13     1308.18     1220.49     78.86 o 
   3  -6  13     1256.00     1285.81     83.35 o 
   4  -6  13     2262.20     2324.98     97.84 o 
   5  -6  13      155.95      169.71    105.31 o 
   6  -6  13     1497.43     1525.76    135.82 o 
   7  -6  13       11.53      -30.61    120.84 o 
 -10  -5  13        1.05       54.34    118.25 o 
  -9  -5  13     1168.60     1120.48    115.06 o 
  -8  -5  13      344.89      395.35     70.55 o 
  -7  -5  13     1423.90     1407.17     79.54 o 
  -6  -5  13     1691.54     1736.83     86.35 o 
  -5  -5  13       49.84        8.69     62.02 o 
  -4  -5  13     2040.35     2058.06     79.96 o 
  -3  -5  13      206.39      163.69     57.98 o 
  -2  -5  13     2853.38     2734.76     74.71 o 
  -1  -5  13      568.54      576.74     50.36 o 
   0  -5  13     4362.94     4365.80     82.98 o 
   1  -5  13     2106.54     2047.86     72.72 o 
   2  -5  13      753.37      764.25     55.12 o 
   3  -5  13     3882.18     3842.53     94.23 o 
   4  -5  13       69.37       -1.12     74.03 o 
   5  -5  13     3522.06     3423.20    123.74 o 
   6  -5  13     1036.49      849.52     95.89 o 
   7  -5  13      692.88      603.13    124.50 o 
   8  -5  13      542.45      495.56    136.19 o 
 -10  -4  13      513.45      399.98    121.68 o 
  -9  -4  13      921.98      975.02    110.66 o 
  -8  -4  13      297.46      176.86     89.08 o 
  -7  -4  13     2773.39     2957.05     92.77 o 
  -6  -4  13      143.22       78.16     58.99 o 
  -5  -4  13     3514.85     3416.27     94.58 o 
  -4  -4  13     1826.99     1928.05     64.67 o 
  -3  -4  13     2550.63     2435.62     72.97 o 
  -2  -4  13     4948.73     4708.49     78.50 o 
  -1  -4  13      327.24      344.96     41.31 o 
   0  -4  13     6469.40     6106.08     89.18 o 
   1  -4  13     1088.46      959.17     59.09 o 
   2  -4  13     3453.21     3272.83     74.50 o 
   3  -4  13     1020.81      970.71     46.96 o 
   4  -4  13     1385.90     1421.82     89.20 o 
   5  -4  13     2443.65     2327.27    106.16 o 
   6  -4  13       91.78      126.98     79.52 o 
   7  -4  13     1809.12     1823.06    138.04 o 
   8  -4  13        0.36       24.50    118.79 o 
   9  -4  13      781.96      707.80    227.34 o 
 -10  -3  13      614.28      808.60    126.77 o 
  -9  -3  13        0.51        2.74     96.35 o 
  -8  -3  13     1841.07     1915.61    113.23 o 
  -7  -3  13      450.43      544.24     66.40 o 
  -6  -3  13     1503.93     1401.73     73.20 o 
  -5  -3  13     2430.13     2405.31     77.49 o 
  -4  -3  13      505.45      466.56     43.81 o 
  -3  -3  13     3032.16     2927.11     60.90 o 
  -2  -3  13        6.04       -5.65     36.99 o 
  -1  -3  13     3632.49     3450.36     66.44 o 
   0  -3  13     1242.66     1232.13     46.25 o 
   1  -3  13     4732.12     4656.14     79.81 o 
   2  -3  13     4999.91     5012.16     72.49 o 
   3  -3  13       35.34       54.71     38.21 o 
   4  -3  13     2330.25     2177.38     56.44 o 
   5  -3  13        6.89      -37.64     62.87 o 
   6  -3  13     1874.08     1873.80    103.21 o 
   7  -3  13      337.73      258.20     86.39 o 
   8  -3  13      734.72      803.31    126.17 o 
   9  -3  13      537.56      562.88    132.04 o 
 -10  -2  13      333.69      405.90    121.12 o 
  -9  -2  13     1059.16     1096.94    109.83 o 
  -8  -2  13     1342.18     1631.73    108.70 o 
  -7  -2  13      431.82      434.36     85.68 o 
  -6  -2  13     3321.85     3130.35     86.06 o 
  -5  -2  13      257.19      324.73     55.26 o 
  -4  -2  13     3530.25     3328.05     63.90 o 
  -3  -2  13     1711.86     1815.52     52.84 o 
  -2  -2  13     2437.40     2281.84     44.32 o 
  -1  -2  13     1728.29     1551.91     48.71 o 
   0  -2  13      522.71      576.49     38.92 o 
   1  -2  13     8236.54     7962.63     88.62 o 
   2  -2  13       70.04       16.46     40.92 o 
   3  -2  13     1872.35     1856.27     54.27 o 
   4  -2  13      572.56      538.58     43.05 o 
   5  -2  13     1575.59     1677.07     59.67 o 
   6  -2  13     1499.03     1390.21     78.24 o 
   7  -2  13      420.03      378.32     71.61 o 
   8  -2  13     1921.87     1844.18    139.41 o 
   9  -2  13       57.03       60.06    145.94 o 
  10  -2  13      618.30      482.61    213.56 o 
 -10  -1  13      243.30      175.12    116.64 o 
  -9  -1  13     2125.26     2277.62    124.42 o 
  -8  -1  13        0.19       13.53     98.05 o 
  -7  -1  13     2165.83     2170.61    107.11 o 
  -6  -1  13      372.83      434.56     77.00 o 
  -5  -1  13     1358.30     1459.48     71.88 o 
  -4  -1  13     1004.13     1019.50     52.48 o 
  -3  -1  13     1304.23     1335.51     62.73 o 
  -2  -1  13     3630.45     3331.86     94.96 o 
  -1  -1  13      219.18      239.63     35.90 o 
   0  -1  13     6338.09     5889.81     81.06 o 
   1  -1  13      819.91      735.72     43.49 o 
   2  -1  13     2441.71     2443.50     55.49 o 
   3  -1  13     1514.90     1430.68     57.54 o 
   4  -1  13      918.49     1011.53     49.20 o 
   5  -1  13     2163.03     2077.98     67.82 o 
   6  -1  13      126.26       99.93     46.44 o 
   7  -1  13     2021.84     2106.25     90.70 o 
   8  -1  13      749.87      637.07     84.83 o 
   9  -1  13      714.53      640.40    152.82 o 
  10  -1  13      470.91      477.84    158.71 o 
 -10   0  13     1618.44     1602.38    173.41 o 
  -9   0  13      515.08      587.24    102.31 o 
  -8   0  13     1447.36     1386.73    104.87 o 
  -7   0  13     1459.44     1536.13     99.89 o 
  -6   0  13     1227.82     1275.04     88.70 o 
  -5   0  13     2397.17     2359.75     80.14 o 
  -4   0  13        8.56       -9.86     55.51 o 
  -3   0  13     5208.09     5266.12    113.23 o 
  -2   0  13     1635.37     1649.35     70.65 o 
  -1   0  13     3411.10     3436.56     82.28 o 
   0   0  13     3764.74     3741.75     81.70 o 
   1   0  13     1571.58     1576.92     61.34 o 
   2   0  13     3193.86     3061.18     59.70 o 
   3   0  13       17.31       -2.98     30.19 o 
   4   0  13     6270.59     6144.45     84.38 o 
   5   0  13      281.56      228.45     44.14 o 
   6   0  13     2531.29     2407.71     80.15 o 
   7   0  13     1337.75     1244.72     82.19 o 
   8   0  13       29.78       26.35     77.10 o 
   9   0  13     1481.73     1455.26    126.69 o 
  10   0  13        0.15      -44.70    181.08 o 
  11   0  13      702.45      705.50    221.29 o 
  -9   1  13      186.23      113.64    113.26 o 
  -8   1  13     1641.28     1790.65    109.83 o 
  -7   1  13       45.14       65.66     79.27 o 
  -6   1  13     2223.48     2253.39    101.32 o 
  -5   1  13      239.17      294.44     50.54 o 
  -4   1  13     2475.16     2610.40     91.17 o 
  -3   1  13     3503.45     3174.08     94.14 o 
  -2   1  13     1125.66     1211.99     64.01 o 
  -1   1  13     4038.53     3802.77     84.10 o 
   0   1  13       45.85       82.76     43.85 o 
   1   1  13     2936.61     2421.48    171.23 o 
   2   1  13     1307.60     1381.82     57.07 o 
   3   1  13     1760.99     1818.75     65.00 o 
   4   1  13     2246.27     2249.80     65.61 o 
   5   1  13     1491.01     1480.88     58.66 o 
   6   1  13     2109.49     2052.58     77.76 o 
   7   1  13      128.65      166.13     68.00 o 
   8   1  13     1274.87     1325.49     69.16 o 
   9   1  13      282.92      229.41     67.51 o 
  10   1  13      676.82      663.28    120.34 o 
  11   1  13      444.85      366.52    209.34 o 
  -9   2  13     1321.35     1438.17    166.48 o 
  -8   2  13      245.45      332.63    133.85 o 
  -7   2  13     1282.06     1279.06    112.14 o 
  -6   2  13     1531.72     1766.84    111.54 o 
  -5   2  13      152.48      124.43     52.07 o 
  -4   2  13     4341.85     4138.29    103.76 o 
  -3   2  13       37.85       52.99     51.74 o 
  -2   2  13     4599.66     4739.01    102.53 o 
  -1   2  13      190.74      181.25     50.69 o 
   0   2  13     4411.82     4215.17    101.48 o 
   1   2  13     1490.96     1449.29     73.47 o 
   2   2  13      510.62      554.76     61.07 o 
   3   2  13     4184.26     3898.56    106.93 o 
   4   2  13      430.19      455.07     36.39 o 
   5   2  13     4401.31     4389.94     72.46 o 
   6   2  13      260.59      239.54     49.51 o 
   7   2  13     2230.17     2213.54     76.06 o 
   8   2  13     1607.47     1621.44     73.92 o 
   9   2  13      323.81      341.07     70.01 o 
  10   2  13      747.84      828.86    149.25 o 
  11   2  13       15.88       45.12    157.05 o 
  -9   3  13      868.30      837.91    212.53 o 
  -8   3  13      290.29      103.27    134.78 o 
  -7   3  13     1187.42     1264.13    151.59 o 
  -6   3  13       97.66      155.14     85.28 o 
  -5   3  13     2323.91     2375.22     79.81 o 
  -4   3  13     1994.32     2020.07     90.19 o 
  -3   3  13     1335.48     1425.12     72.63 o 
  -2   3  13     1807.53     1762.09     68.71 o 
  -1   3  13     1447.51     1456.74     63.66 o 
   0   3  13     1955.37     1900.02     80.42 o 
   1   3  13      252.96      177.13     57.60 o 
   2   3  13     4399.51     4224.85     89.38 o 
   3   3  13      102.67       87.79     48.63 o 
   4   3  13     2166.23     2119.59     61.92 o 
   5   3  13     1949.70     1892.56     62.06 o 
   6   3  13      778.53      858.22     46.64 o 
   7   3  13     3057.54     3187.49     74.81 o 
   8   3  13       24.94       18.14     63.56 o 
   9   3  13     1751.17     1922.66     92.03 o 
  10   3  13      158.41      198.66     83.83 o 
  11   3  13      820.28      918.85    164.84 o 
  -8   4  13     1232.16     1225.49    155.71 o 
  -7   4  13       99.97       77.55    130.15 o 
  -6   4  13      695.50      773.51    101.78 o 
  -5   4  13     2465.89     2468.27    116.58 o 
  -4   4  13      667.53      665.71     57.70 o 
  -3   4  13     2535.98     2521.76     63.45 o 
  -2   4  13       12.88       27.25     46.95 o 
  -1   4  13      895.80      945.05     56.89 o 
   0   4  13      163.96      153.56     59.15 o 
   1   4  13     1552.10     1492.03     78.22 o 
   2   4  13     2716.09     2549.88     86.64 o 
   3   4  13     3692.04     3528.05     93.61 o 
   4   4  13     1838.23     1804.81     59.31 o 
   5   4  13       20.30       12.39     42.95 o 
   6   4  13     1660.73     1615.00     63.55 o 
   7   4  13     1257.37     1114.75     65.83 o 
   8   4  13     1134.29     1155.11     67.09 o 
   9   4  13      647.74      709.49     72.23 o 
  10   4  13      442.95      431.75     71.14 o 
  11   4  13     1387.60     1580.92    144.50 o 
  -7   5  13      224.15      179.34    105.84 o 
  -6   5  13     1253.36     1289.34    108.95 o 
  -5   5  13       31.82       39.07     83.16 o 
  -4   5  13     2168.62     2167.73     61.64 o 
  -3   5  13      348.51      316.29     47.71 o 
  -2   5  13     1827.55     1821.88     61.98 o 
  -1   5  13      146.43      128.43     45.74 o 
   0   5  13       37.29       62.64     45.51 o 
   1   5  13     5350.37     5466.02     94.17 o 
   2   5  13      126.53      120.60     55.02 o 
   3   5  13     4835.62     4677.69     97.52 o 
   4   5  13      215.13      238.24     52.42 o 
   5   5  13      689.79      769.05     57.31 o 
   6   5  13     1216.41     1218.50     63.45 o 
   7   5  13      675.55      668.05     59.71 o 
   8   5  13     1733.16     1842.53     75.25 o 
   9   5  13       16.85       -8.20     64.65 o 
  10   5  13     1769.28     1886.87    104.77 o 
  11   5  13      291.25      222.83    134.38 o 
  -7   6  13     1358.09     1430.55    156.58 o 
  -6   6  13      425.81      482.83    103.45 o 
  -5   6  13     1031.26     1116.09    105.42 o 
  -4   6  13     1107.72     1228.59     80.65 o 
  -3   6  13      464.78      405.27     51.09 o 
  -2   6  13     1414.40     1258.55     58.24 o 
  -1   6  13       66.90       92.01     47.91 o 
   0   6  13     2186.76     2070.34     71.21 o 
   1   6  13       14.36       11.42     50.07 o 
   2   6  13     2404.54     2321.60     75.13 o 
   3   6  13     3297.31     3136.57     88.96 o 
   4   6  13      418.11      483.78     56.70 o 
   5   6  13      938.41     1090.54     70.48 o 
   6   6  13        0.85       12.67     53.59 o 
   7   6  13     2591.90     2378.10     80.29 o 
   8   6  13       17.17        6.86     57.65 o 
   9   6  13      966.80      988.61     72.34 o 
  10   6  13      695.34      728.18     81.49 o 
  11   6  13      242.37      222.66     85.60 o 
  -7   7  13      687.50      690.16    194.19 o 
  -6   7  13      603.27      438.85    131.55 o 
  -5   7  13     1109.09     1136.20    112.56 o 
  -4   7  13       52.13       17.74     76.90 o 
  -3   7  13     2956.39     2949.14     74.35 o 
  -2   7  13      415.94      496.32     62.90 o 
  -1   7  13      989.53     1082.22     64.16 o 
   0   7  13     2001.52     2041.14     74.78 o 
   1   7  13     1808.80     1571.64     70.47 o 
   2   7  13     2288.33     2285.17     76.47 o 
   3   7  13      231.60      136.26     53.94 o 
   4   7  13     2241.00     2091.99     76.14 o 
   5   7  13      668.40      649.93     60.77 o 
   6   7  13     2646.16     2663.14     82.68 o 
   7   7  13      950.36      981.24     69.15 o 
   8   7  13      948.11      953.89     70.24 o 
   9   7  13     1714.59     1799.44     82.84 o 
  10   7  13        9.38       33.90     74.49 o 
  11   7  13      959.43     1117.86    105.35 o 
  -6   8  13     1444.22     1314.47    159.63 o 
  -5   8  13      328.38      446.23    130.41 o 
  -4   8  13     1003.65      952.01     92.22 o 
  -3   8  13     1013.85     1122.01     89.76 o 
  -2   8  13       73.56       73.34     61.51 o 
  -1   8  13     3801.63     3637.62     90.98 o 
   0   8  13      312.55      295.60     58.97 o 
   1   8  13     2405.91     2453.13     79.60 o 
   2   8  13      350.37      359.03     58.03 o 
   3   8  13     1133.19     1248.60     69.21 o 
   4   8  13     1321.10     1503.17     73.19 o 
   5   8  13      471.50      502.71     61.16 o 
   6   8  13     1289.23     1364.87     79.98 o 
   7   8  13       60.35       36.06     59.99 o 
   8   8  13     1869.63     1920.10     83.16 o 
   9   8  13       96.23      155.26     67.39 o 
  10   8  13      715.48      725.94     78.53 o 
  11   8  13      380.40      376.57     87.45 o 
  12   8  13       50.35        1.15    201.41 o 
  -6   9  13      572.02      494.26    149.90 o 
  -5   9  13      223.10      149.30    134.34 o 
  -4   9  13     1787.24     1901.64    166.84 o 
  -3   9  13      136.17       89.69     79.36 o 
  -2   9  13     2444.12     2309.16     76.87 o 
  -1   9  13      136.22      192.04     59.94 o 
   0   9  13     2669.35     2447.51     84.15 o 
   1   9  13     2300.58     2374.41     83.05 o 
   2   9  13     1143.02     1132.96     70.71 o 
   3   9  13     2030.29     2027.43     74.02 o 
   4   9  13       97.16       42.17     59.64 o
[truncated: 123,152 more chars]
